# Supplementary material for: Suprabasin—A Review
Source: Genes (Basel). 2021 Jan 18;12(1):108. doi: 10.3390/genes12010108 (PMC7831088; doi:10.3390/genes12010108)
Supplement: Supplementary file 1 [file genes-12-00108-s001.zip]

Archive with 2 entries (2 files):
- Supplementary table 1.csv
- Supplementary table 2.csv
