# Supplementary material for: Suprabasin—A Review
Source: Genes (Basel). 2021 Jan 18;12(1):108. doi: 10.3390/genes12010108 (PMC7831088; doi:10.3390/genes12010108)
Supplement: Supplementary file 1 [file genes-12-00108-s001.zip › Supplementary table 1.csv]

Supplementary table 1. Predicted binding sites of transcription factors within 2kbp upstream region of human SBSN.
Matrix ID	Name	Score	Relative score	Start	End	Strand	Predicted sequence
MA0099.2	FOS::JUN	10.664	1.000000015	95	101	+	tgactca
MA0099.2	FOS::JUN	10.664	1.000000015	197	203	-	tgactca
UN0330.1	ZNF513	16.9778	0.999999988	183	192	+	ggaggaagag
MA0671.1	NFIX	10.7961	0.999672553	1488	1496	+	ggtgccaag
MA1504.1	HOXC4	11.1428	0.999226998	100	107	-	ATCATTAA
MA1499.1	HOXB4	12.0724	0.998331795	100	107	-	ATCATTAA
MA1522.1	MAZ	16.5664	0.995927994	1159	1169	-	ggcccctcccc
MA1116.1	RBPJ	12.9367	0.993923083	145	154	-	cctgggaaac
MA1507.1	HOXD4	11.0161	0.993323157	719	726	-	ataattaa
MA0913.2	HOXD9	15.3477	0.992791625	785	794	-	gcaataaaaa
MA0808.1	TEAD3	12.921	0.992421048	617	624	-	gcattcca
MA0599.1	KLF5	14.8528	0.992201348	1159	1168	-	gcccctcccc
MA0465.2	CDX2	16.3584	0.991907105	785	796	-	aggcaataaaaa
MA0130.1	ZNF354C	8.72314	0.991568145	83	88	+	ctccac
MA0130.1	ZNF354C	8.72314	0.991568145	241	246	+	ctccac
MA0130.1	ZNF354C	8.72314	0.991568145	1008	1013	-	ctccac
MA0130.1	ZNF354C	8.72314	0.991568145	1516	1521	-	ctccac
MA0130.1	ZNF354C	8.72314	0.991568145	1716	1721	+	ctccac
MA0477.1	FOSL1	16.072	0.991453754	195	205	+	ggtgagtcatg
MA1638.1	HAND2	12.9062	0.991272235	1073	1082	-	GCCAGATGTC
MA1585.1	ZKSCAN1	16.0501	0.991028508	1453	1462	+	acagtaggtg
MA0476.1	FOS	15.0706	0.98993739	195	205	+	ggtgagtcatg
MA0476.1	FOS	15.0706	0.98993739	195	205	+	ggtgagtcatg
MA1481.1	DRGX	11.1944	0.989872919	864	871	-	TTAATTAG
UN0139.1	YBX1	13.0759	0.989651084	2030	2038	+	tgttccatc
MA1499.1	HOXB4	11.5739	0.98913425	737	744	+	ATAATTAG
MA1504.1	HOXC4	10.5999	0.988807941	1198	1205	+	CTCATTAA
MA1504.1	HOXC4	10.5985	0.988780724	737	744	+	ATAATTAG
MA0882.1	DLX6	10.6224	0.988601622	864	871	+	CTAATTAA
MA1481.1	DRGX	11.129	0.988568469	864	871	+	CTAATTAA
MA1481.1	DRGX	11.1235	0.98845849	737	744	-	CTAATTAT
MA0597.1	THAP1	10.4717	0.988117524	511	519	+	ctgccctca
MA0893.2	GSX2	10.7821	0.987223206	864	871	+	CTAATTAA
MA1496.1	HOXA4	10.4792	0.985474274	100	107	-	ATCATTAA
MA0670.1	NFIA	12.5422	0.985288602	1488	1497	+	ggtgccaagg
MA0671.1	NFIX	10.1793	0.985151702	675	683	+	aatgccaac
UN0149.1	ZBTB44	12.8837	0.984926478	1391	1401	-	tagatgcatct
UN0218.1	ZNF750	15.3032	0.9846052	1325	1337	+	ctggcctcaggca
MA0745.1	SNAI2	11.9343	0.984570125	1360	1368	+	ggcaggtgg
MA0478.1	FOSL2	15.2808	0.98441533	194	204	+	gggtgagtcat
MA0478.1	FOSL2	15.2808	0.98441533	194	204	+	gggtgagtcat
MA0882.1	DLX6	10.4538	0.984229723	737	744	-	CTAATTAT
MA0522.3	TCF3	13.4578	0.984156955	1359	1369	-	accacctgccc
MA0722.1	VAX1	10.6971	0.983768703	719	726	+	ttaattat
MA1116.1	RBPJ	12.4364	0.983465266	4	13	+	GCTGGGAAGG
UN0124.1	HOXB1	11.1962	0.983300963	864	871	+	CTAATTAA
MA0876.1	BSX	10.1774	0.982860481	864	871	+	CTAATTAA
MA0825.1	MNT	12.9166	0.982837502	1624	1633	-	aacacgtgca
MA1481.1	DRGX	10.8395	0.98278859	1600	1607	+	TTAATTAA
MA1481.1	DRGX	10.8395	0.98278859	1600	1607	-	TTAATTAA
MA1152.1	SOX15	12.6569	0.98229582	743	752	+	cttttgtttt
MA1108.2	MXI1	11.6487	0.98170003	595	604	+	tgcacatgct
MA0674.1	NKX6-1	11.264	0.981617843	719	726	-	ataattaa
MA0892.1	GSX1	10.5969	0.981345867	863	872	+	CCTAATTAAG
MA1648.1	TCF12(var.2)	13.1745	0.981149751	1359	1369	-	accacctgccc
MA0675.1	NKX6-2	10.1893	0.981123437	719	726	-	ataattaa
MA0893.2	GSX2	10.4646	0.980964232	1198	1205	+	CTCATTAA
MA0670.1	NFIA	12.2276	0.980438027	675	684	+	aatgccaact
MA1116.1	RBPJ	12.2906	0.980417536	1533	1542	+	ggtgggaagg
MA0725.1	VSX1	11.0582	0.979763099	719	726	+	ttaattat
MA0489.1	JUN(var.2)	16.6788	0.979558896	191	204	+	agagggtgagtcat
MA0900.2	HOXA2	11.3355	0.979428156	864	871	+	CTAATTAA
MA0103.3	ZEB1	13.127	0.979285228	1604	1614	-	cacacctgggc
MA0498.2	MEIS1	9.36863	0.979145422	1284	1290	+	ttgacat
MA1504.1	HOXC4	10.0885	0.978991754	864	871	+	CTAATTAA
MA1125.1	ZNF384	15.4851	0.978792622	756	767	+	agaaaaaaaaaa
MA0867.2	SOX4	13.2988	0.978674686	1648	1657	+	aaacaaaggc
MA0850.1	FOXP3	10.4458	0.978500055	605	611	+	ATAAACA
UN0334.1	ZNF549	15.2593	0.978494308	1177	1188	-	cctgctgccctg
MA0900.2	HOXA2	11.2691	0.978362924	737	744	+	ATAATTAG
MA0132.2	PDX1	10.6635	0.977812745	719	726	-	ataattaa
MA1476.1	DLX5	10.9393	0.977676142	737	744	-	CTAATTAT
MA1496.1	HOXA4	10.0767	0.977314967	737	744	+	ATAATTAG
MA0442.2	SOX10	13.2087	0.977108436	1647	1657	+	caaacaaaggc
MA0903.1	HOXB3	10.42	0.976471768	736	745	+	AATAATTAGA
MA1518.1	LHX1	9.32058	0.975048624	99	106	+	tcaattac
MA1495.1	HOXA1	10.0789	0.97477822	864	871	-	TTAATTAG
MA0144.2	STAT3	14.6145	0.97460308	2	12	+	TTGCTGGGAAG
MA0905.1	HOXC10	13.2188	0.974337451	110	119	+	ATCATAAAAA
MA1476.1	DLX5	10.7569	0.97432931	1629	1636	-	ACAATTAT
MA0877.2	BARHL1	9.852	0.974232919	1063	1070	-	GTAAACGC
MA0877.2	BARHL1	9.852	0.974232919	1322	1329	+	GTAAACGC
MA0719.1	RHOXF1	8.81713	0.974232432	1257	1264	+	ctaagccc
MA1504.1	HOXC4	9.83839	0.974192137	938	945	+	ATAATTAT
MA1504.1	HOXC4	9.83839	0.974192137	938	945	-	ATAATTAT
MA0882.1	DLX6	10.0611	0.974047306	1629	1636	-	ACAATTAT
MA1471.1	BARX2	13.9154	0.97393998	100	111	-	ATAAATCATTAA
MA0103.3	ZEB1	12.8336	0.973873343	1359	1369	-	accacctgccc
MA1569.1	TFAP2E	12.8733	0.973472478	1327	1337	-	tgcctgaggcc
MA1569.1	TFAP2E	12.8285	0.972873615	1327	1337	+	ggcctcaggca
MA0902.2	HOXB2	10.2957	0.972703991	864	871	-	TTAATTAG
MA0766.2	GATA5	11.8936	0.9725338	1485	1494	-	ATGATAAGAA
MA0900.2	HOXA2	10.8776	0.972074857	737	744	-	CTAATTAT
MA0673.1	NKX2-8	11.1415	0.972004691	1708	1716	+	acacttgac
UN0149.1	ZBTB44	12.2776	0.971932031	1390	1400	+	cagatgcatct
UN0334.1	ZNF549	14.9455	0.971859408	987	998	-	tatgctgccctg
MA0903.1	HOXB3	10.2168	0.971739934	1197	1206	+	ACTCATTAAT
MA1495.1	HOXA1	9.91839	0.971711326	737	744	-	CTAATTAT
MA0862.1	GMEB2	11.7098	0.97157897	1806	1813	-	GTACGTAA
MA1495.1	HOXA1	9.90999	0.971550742	864	871	+	CTAATTAA
MA1495.1	HOXA1	9.89586	0.971280836	737	744	+	ATAATTAG
MA0716.1	PRRX1	10.3715	0.970523309	719	726	-	ataattaa
MA1505.1	HOXC8	9.72007	0.970340884	1600	1607	+	TTAATTAA
MA1505.1	HOXC8	9.72007	0.970340884	1600	1607	-	TTAATTAA
MA0886.1	EMX2	11.8268	0.970267752	863	872	-	CTTAATTAGG
MA1504.1	HOXC4	9.63089	0.970209653	1600	1607	+	TTAATTAA
MA1504.1	HOXC4	9.63089	0.970209653	1600	1607	-	TTAATTAA
MA0498.2	MEIS1	8.93993	0.970066811	1971	1977	-	ctgacac
MA0702.2	LMX1A	12.0539	0.969878242	719	726	+	ttaattat
MA0723.1	VAX2	10.4308	0.969818524	719	726	+	ttaattat
MA0259.1	ARNT::HIF1A	10.184	0.969718304	1625	1632	-	acacgtgc
MA0903.1	HOXB3	10.1269	0.969645957	863	872	+	CCTAATTAAG
MA0654.1	ISX	10.6676	0.969630591	719	726	-	ataattaa
MA1504.1	HOXC4	9.59806	0.969579566	864	871	-	TTAATTAG
MA1558.1	SNAI1	12.3954	0.969370643	1360	1369	+	ggcaggtggt
MA1558.1	SNAI1	12.3954	0.969370643	1360	1369	+	ggcaggtggt
MA0900.2	HOXA2	10.6916	0.969088671	864	871	-	TTAATTAG
MA0875.1	BARX1	9.73487	0.968838596	1629	1636	-	ACAATTAT
MA0058.3	MAX	12.6878	0.96872224	1624	1633	-	aacacgtgca
MA0882.1	DLX6	9.845	0.96844354	938	945	+	ATAATTAT
MA0882.1	DLX6	9.845	0.96844354	938	945	-	ATAATTAT
MA0841.1	NFE2	16.119	0.968246061	195	205	-	catgactcacc
MA0904.2	HOXB5	10.3523	0.968195622	737	744	-	CTAATTAT
MA0655.1	JDP2	14.735	0.968005582	196	204	-	atgactcac
MA0655.1	JDP2	14.735	0.968005582	196	204	-	atgactcac
MA1577.1	TLX2	10.4031	0.967919783	99	106	+	tcaattac
MA0902.2	HOXB2	10.0398	0.967890371	864	871	+	CTAATTAA
MA0886.1	EMX2	11.6792	0.967771788	863	872	+	CCTAATTAAG
MA1583.1	ZFP57	13.5888	0.967733992	1010	1022	+	ggagtgccgcaga
MA0801.1	MGA	12.3985	0.967704961	1563	1570	+	gggtgtga
MA0876.1	BSX	9.48187	0.967538101	1198	1205	+	CTCATTAA
MA1116.1	RBPJ	11.6629	0.967298055	1925	1934	-	tatgggaaac
MA0033.2	FOXL1	10.4667	0.96704791	876	882	+	gtaaata
MA1135.1	FOSB::JUNB	13.9844	0.966953967	195	204	+	ggtgagtcat
MA0848.1	FOXO4	11.037	0.966854746	605	611	+	ATAAACA
MA0721.1	UNCX	9.81263	0.966760362	99	106	+	tcaattac
MA0894.1	HESX1	11.709	0.966574939	1599	1608	-	GTTAATTAAA
MA1130.1	FOSL2::JUN	14.3007	0.966364027	194	205	+	gggtgagtcatg
MA0893.2	GSX2	9.7163	0.966213325	737	744	+	ATAATTAG
MA1499.1	HOXB4	10.3248	0.966087705	1198	1205	+	CTCATTAA
MA0902.2	HOXB2	9.91665	0.96557422	737	744	+	ATAATTAG
MA1138.1	FOSL2::JUNB	13.9424	0.965305485	195	204	+	ggtgagtcat
MA1141.1	FOS::JUND	15.3251	0.965169103	194	206	+	gggtgagtcatgg
UN0124.1	HOXB1	10.2392	0.964920949	737	744	-	CTAATTAT
MA1476.1	DLX5	10.2404	0.964854517	864	871	+	CTAATTAA
MA1476.1	DLX5	10.2379	0.964809189	938	945	+	ATAATTAT
MA1476.1	DLX5	10.2379	0.964809189	938	945	-	ATAATTAT
MA1504.1	HOXC4	9.3494	0.964807167	1950	1957	-	TTCATTAT
MA0904.2	HOXB5	10.1531	0.964213821	737	744	+	ATAATTAG
MA0644.1	ESX1	10.604	0.964177701	1599	1608	+	TTTAATTAAC
MA0892.1	GSX1	9.9587	0.964013479	1197	1206	+	ACTCATTAAT
MA1504.1	HOXC4	9.29552	0.963773081	737	744	-	CTAATTAT
MA0100.3	MYB	11.0719	0.963747851	1405	1414	-	cccaactggc
MA1536.1	NR2C2(var.2)	8.23189	0.963539256	10	17	+	AAGGTCGG
MA0003.4	TFAP2A	15.6053	0.963425642	1325	1338	+	ctggcctcaggcat
MA0893.2	GSX2	9.56616	0.963253613	737	744	-	CTAATTAT
MA1125.1	ZNF384	14.4678	0.963223	754	765	+	acagaaaaaaaa
MA0057.1	MZF1(var.2)	10.8088	0.962992368	1304	1313	+	ggaggggaaa
MA0846.1	FOXC2	14.6894	0.962770673	1686	1697	+	TAAATAAATAAA
MA0846.1	FOXC2	14.6894	0.962770673	1690	1701	+	TAAATAAATAAA
UN0227.1	ZNF780A	14.4845	0.962381196	1544	1553	-	ttcctgcctg
MA0862.1	GMEB2	11.3506	0.962311855	1806	1813	+	TTACGTAC
MA0894.1	HESX1	11.4833	0.962237597	1599	1608	+	TTTAATTAAC
MA0726.1	VSX2	11.0839	0.962026446	719	726	+	ttaattat
MA0719.1	RHOXF1	8.16869	0.961733899	1194	1201	+	gtgagcca
MA1125.1	ZNF384	14.3599	0.961571786	755	766	+	cagaaaaaaaaa
MA1144.1	FOSL2::JUND	13.9115	0.961487184	195	204	+	ggtgagtcat
MA0849.1	FOXO6	10.993	0.961235516	605	611	+	ATAAACA
MA1142.1	FOSL1::JUND	11.6634	0.961080769	196	205	-	catgactcac
MA0903.1	HOXB3	9.75405	0.960964076	99	108	-	AATCATTAAA
MA0719.1	RHOXF1	8.12242	0.960842015	393	400	+	ctaagcct
MA0903.1	HOXB3	9.74346	0.960717442	1599	1608	+	TTTAATTAAC
MA0033.2	FOXL1	10.1199	0.960696958	54	60	-	ATAAATA
MA0033.2	FOXL1	10.1199	0.960696958	881	887	-	ataaata
MA0666.1	MSX1	10.1421	0.960652595	99	106	+	tcaattac
MA0900.2	HOXA2	10.1388	0.960209358	1198	1205	+	CTCATTAA
MA1505.1	HOXC8	9.20457	0.960091812	864	871	+	CTAATTAA
MA1476.1	DLX5	9.97254	0.95994089	737	744	+	ATAATTAG
MA0769.2	TCF7	12.7623	0.959672736	2018	2028	+	cactttgaact
MA0882.1	DLX6	9.49087	0.959261211	1600	1607	+	TTAATTAA
MA0882.1	DLX6	9.49087	0.959261211	1600	1607	-	TTAATTAA
MA0717.1	RAX2	9.53292	0.959180055	99	106	+	tcaattac
MA0877.2	BARHL1	9.1799	0.959000281	486	493	+	CTAAATGC
MA0875.1	BARX1	9.2757	0.958665382	737	744	+	ATAATTAG
MA0890.1	GBX2	10.9967	0.958629495	863	872	+	CCTAATTAAG
UN0139.1	YBX1	11.2186	0.958568874	339	347	+	tgctccatc
MA0876.1	BSX	9.07352	0.958542399	737	744	-	CTAATTAT
MA1471.1	BARX2	12.9348	0.958524153	938	949	-	TAAAATAATTAT
MA1463.1	ARGFX	13.1045	0.958447863	1599	1608	-	GTTAATTAAA
MA1577.1	TLX2	9.94562	0.958377708	719	726	-	ataattaa
MA0721.1	UNCX	9.52718	0.958359322	719	726	-	ataattaa
MA0662.1	MIXL1	9.72665	0.958356085	718	727	+	attaattata
MA0671.1	NFIX	9.04	0.958330496	1655	1663	+	ggcgccaag
MA0882.1	DLX6	9.45483	0.958326578	737	744	+	ATAATTAG
MA0903.1	HOXB3	9.63454	0.958181013	1599	1608	-	GTTAATTAAA
MA1505.1	HOXC8	9.10445	0.958101151	864	871	-	TTAATTAG
MA0644.1	ESX1	10.3643	0.95801621	863	872	+	CCTAATTAAG
MA0877.2	BARHL1	9.12202	0.957688541	96	103	-	TTAAACGA
MA0161.2	NFIC	12.4814	0.957597035	1488	1498	-	cccttggcacc
MA0630.1	SHOX	9.47253	0.957561094	719	726	-	ataattaa
MA1135.1	FOSB::JUNB	13.4597	0.957383433	196	205	-	catgactcac
MA1495.1	HOXA1	9.16335	0.957283483	1600	1607	+	TTAATTAA
MA1495.1	HOXA1	9.16335	0.957283483	1600	1607	-	TTAATTAA
MA1499.1	HOXB4	9.83761	0.95709818	938	945	+	ATAATTAT
MA1499.1	HOXB4	9.83761	0.95709818	938	945	-	ATAATTAT
MA0904.2	HOXB5	9.79489	0.957054089	864	871	-	TTAATTAG
MA0812.1	TFAP2B(var.2)	13.6237	0.956719832	1327	1337	+	ggcctcaggca
MA1496.1	HOXA4	9.05347	0.956571473	1198	1205	+	CTCATTAA
MA1476.1	DLX5	9.77831	0.956377737	864	871	-	TTAATTAG
MA1577.1	TLX2	9.84672	0.956315042	719	726	+	ttaattat
MA0707.1	MNX1	10.7786	0.956164309	718	727	+	attaattata
MA0886.1	EMX2	10.9567	0.955552574	736	745	+	AATAATTAGA
MA0719.1	RHOXF1	7.84648	0.955523272	1994	2001	-	ttgatctc
MA1505.1	HOXC8	8.96866	0.955401375	938	945	+	ATAATTAT
MA1505.1	HOXC8	8.96866	0.955401375	938	945	-	ATAATTAT
MA1499.1	HOXB4	9.73592	0.955221945	864	871	+	CTAATTAA
MA1496.1	HOXA4	8.97755	0.955032409	938	945	+	ATAATTAT
MA1496.1	HOXA4	8.97755	0.955032409	938	945	-	ATAATTAT
MA0814.2	TFAP2C(var.2)	15.2672	0.954877668	1325	1338	-	atgcctgaggccag
MA0654.1	ISX	9.98214	0.954849972	99	106	+	tcaattac
MA0642.1	EN2	10.5755	0.954561024	863	872	+	CCTAATTAAG
MA1463.1	ARGFX	12.8736	0.954502257	1599	1608	+	TTTAATTAAC
MA1138.1	FOSL2::JUNB	13.3426	0.954396178	196	205	-	catgactcac
MA0654.1	ISX	9.9493	0.954141861	719	726	+	ttaattat
UN0334.1	ZNF549	14.1031	0.954052368	1382	1393	-	tctgctgcccca
MA0630.1	SHOX	9.36193	0.953997013	99	106	-	gtaattga
MA0900.2	HOXA2	9.75158	0.953991071	938	945	+	ATAATTAT
MA0900.2	HOXA2	9.75158	0.953991071	938	945	-	ATAATTAT
MA1495.1	HOXA1	8.98872	0.953946665	938	945	+	ATAATTAT
MA1495.1	HOXA1	8.98872	0.953946665	938	945	-	ATAATTAT
MA0721.1	UNCX	9.37628	0.953918135	719	726	+	ttaattat
MA1142.1	FOSL1::JUND	11.3898	0.95371254	93	102	+	catgactcaa
MA0717.1	RAX2	9.34488	0.953705607	719	726	-	ataattaa
MA0662.1	MIXL1	9.5426	0.953566306	98	107	+	ctcaattacc
MA0099.3	FOS::JUN	13.1896	0.953259716	196	205	+	gtgagtcatg
MA0099.3	FOS::JUN	13.1896	0.953259716	196	205	+	gtgagtcatg
MA1638.1	HAND2	10.7055	0.95303148	367	376	+	CGCAGATGAT
MA0671.1	NFIX	8.81203	0.952963408	219	227	-	gatgccaga
MA0144.2	STAT3	12.823	0.952899624	612	622	+	ctgcctggaat
MA0691.1	TFAP4	13.9372	0.952649849	1312	1321	+	aacagctgag
MA1500.1	HOXB6	8.98055	0.952568117	864	871	-	TTAATTAG
MA0477.2	FOSL1	13.8933	0.952419955	194	206	-	ccatgactcaccc
MA0027.2	EN1	9.70073	0.952368843	99	106	+	tcaattac
MA0904.2	HOXB5	9.55663	0.952291521	864	871	+	CTAATTAA
MA0893.2	GSX2	9.00568	0.952204777	100	107	-	ATCATTAA
MA0630.1	SHOX	9.30531	0.952172425	719	726	+	ttaattat
MA0900.2	HOXA2	9.63197	0.952070117	1600	1607	+	TTAATTAA
MA0900.2	HOXA2	9.63197	0.952070117	1600	1607	-	TTAATTAA
MA0889.1	GBX1	11.3163	0.952003197	863	872	+	CCTAATTAAG
MA0716.1	PRRX1	9.66391	0.951994209	719	726	+	ttaattat
MA0671.1	NFIX	8.76987	0.951971033	1291	1299	-	cgagccaat
MA1505.1	HOXC8	8.78525	0.95175494	737	744	-	CTAATTAT
MA0642.1	EN2	10.4367	0.951553002	863	872	-	CTTAATTAGG
MA1504.1	HOXC4	8.65614	0.951501488	1202	1209	-	TCCATTAA
MA1505.1	HOXC8	8.77236	0.951498514	737	744	+	ATAATTAG
MA0716.1	PRRX1	9.64412	0.951476083	99	106	+	tcaattac
MA0886.1	EMX2	10.715	0.951465235	1599	1608	-	GTTAATTAAA
MA0027.2	EN1	9.65538	0.951383429	719	726	-	ataattaa
MA1647.1	PRDM4	12.5117	0.951277323	1829	1839	+	atctgtttccc
MA1519.1	LHX5	10.0687	0.951275554	719	726	+	ttaattat
MA0848.1	FOXO4	10.2484	0.951264677	1610	1616	-	GTAAATA
MA0848.1	FOXO4	10.2484	0.951264677	1661	1667	+	GTAAATA
MA0848.1	FOXO4	10.2484	0.951264677	1685	1691	+	GTAAATA
MA0848.1	FOXO4	10.2484	0.951264677	1924	1930	-	GTAAATA
MA1144.1	FOSL2::JUND	13.345	0.951250827	196	205	-	catgactcac
MA0910.2	HOXD8	9.74743	0.951112204	99	106	+	tcaattac
MA0707.1	MNX1	10.548	0.950880149	718	727	-	tataattaat
MA1128.1	FOSL1::JUN	13.9162	0.950693575	194	206	-	ccatgactcaccc
MA1647.1	PRDM4	12.4817	0.950590227	1308	1318	-	agctgtttccc
MA1536.1	NR2C2(var.2)	7.52134	0.950563036	869	876	+	gggttcag
MA0888.1	EVX2	10.012	0.950548148	736	745	+	AATAATTAGA
MA0899.1	HOXA10	12.2632	0.950529186	175	185	-	AGTAATAAATA
MA1566.1	TBX3	10.4354	0.950470725	1562	1571	+	agggtgtgag
MA0875.1	BARX1	8.90337	0.950415986	864	871	+	CTAATTAA
MA0908.1	HOXD11	12.8966	0.950335706	110	119	+	ATCATAAAAA
MA0902.2	HOXB2	9.10528	0.950312763	1600	1607	+	TTAATTAA
MA0902.2	HOXB2	9.10528	0.950312763	1600	1607	-	TTAATTAA
MA0886.1	EMX2	10.6435	0.950256928	1599	1608	+	TTTAATTAAC
MA0642.1	EN2	10.3737	0.950188358	1275	1284	+	CCCAATCACC
MA0888.1	EVX2	9.99247	0.950126949	863	872	+	CCTAATTAAG
MA0903.1	HOXB3	9.27674	0.94984855	863	872	-	CTTAATTAGG
MA0825.1	MNT	11.4029	0.949778095	637	646	-	gccacgtgaa
MA0887.1	EVX1	9.98034	0.949702069	736	745	+	AATAATTAGA
MA0599.1	KLF5	11.5109	0.949687231	1665	1674	+	cccactcccc
MA0644.1	ESX1	10.037	0.949601113	1599	1608	-	GTTAATTAAA
MA0090.3	TEAD1	14.7704	0.949575967	614	626	-	ctgcattccaggc
MA0042.2	FOXI1	10.5742	0.949410085	876	882	+	gtaaata
MA1125.1	ZNF384	13.5569	0.949280947	757	768	+	gaaaaaaaaaat
MA1499.1	HOXB4	9.40376	0.949093298	864	871	-	TTAATTAG
MA0890.1	GBX2	10.5006	0.948969396	736	745	+	AATAATTAGA
UN0124.1	HOXB1	9.40661	0.948931564	1716	1723	-	GTGATTAA
UN0124.1	HOXB1	9.40661	0.948931564	1735	1742	+	GTGATTAA
MA1500.1	HOXB6	8.80484	0.948886445	100	107	+	TTAATGAT
MA1500.1	HOXB6	8.79425	0.948664546	737	744	-	CTAATTAT
MA0478.1	FOSL2	12.6934	0.94864433	196	206	-	ccatgactcac
MA0478.1	FOSL2	12.6934	0.94864433	196	206	-	ccatgactcac
MA1563.1	SOX18	8.46669	0.948593552	334	341	+	caccatgc
MA0075.3	PRRX2	10.3863	0.948478759	719	726	+	ttaattat
MA1476.1	DLX5	9.34475	0.948424412	1600	1607	+	TTAATTAA
MA1476.1	DLX5	9.34475	0.948424412	1600	1607	-	TTAATTAA
MA0812.1	TFAP2B(var.2)	13.0709	0.94833966	1327	1337	-	tgcctgaggcc
MA0902.2	HOXB2	8.98541	0.948058032	1198	1205	+	CTCATTAA
MA1495.1	HOXA1	8.67376	0.947928213	1757	1764	+	CTAATCAC
MA1498.1	HOXA7	9.15993	0.947886959	262	269	+	GCAATGAC
MA0905.1	HOXC10	11.6513	0.947853208	98	107	-	ATCATTAAAC
MA0719.1	RHOXF1	7.44712	0.947825796	56	63	+	TTTATCCT
MA1152.1	SOX15	11.1167	0.947712933	1647	1656	-	cctttgtttg
MA1649.1	ZBTB12	12.0812	0.947528596	1110	1120	+	agctggaacag
MA0719.1	RHOXF1	7.43157	0.947526081	2007	2014	-	gaaatccc
MA0902.2	HOXB2	8.95565	0.947498273	737	744	-	CTAATTAT
MA1499.1	HOXB4	9.31334	0.947425084	1600	1607	+	TTAATTAA
MA1499.1	HOXB4	9.31334	0.947425084	1600	1607	-	TTAATTAA
MA1601.1	ZNF75D	13.0964	0.947321368	2013	2022	-	aagtgggaga
MA0876.1	BSX	8.55828	0.947192002	737	744	+	ATAATTAG
MA0099.3	FOS::JUN	12.8723	0.947118426	195	204	-	atgactcacc
MA0099.3	FOS::JUN	12.8723	0.947118426	195	204	-	atgactcacc
MA0033.2	FOXL1	9.37263	0.947012591	1282	1288	-	gtcaaca
MA1653.1	ZNF148	15.7961	0.94698642	1158	1169	-	ggcccctccccg
MA0875.1	BARX1	8.73947	0.946784593	1202	1209	-	TCCATTAA
MA0876.1	BSX	8.53452	0.946668592	1716	1723	-	GTGATTAA
MA0876.1	BSX	8.53452	0.946668592	1735	1742	+	GTGATTAA
MA0808.1	TEAD3	9.95817	0.946555195	521	528	+	tcattcca
MA0876.1	BSX	8.52538	0.946467329	1202	1209	-	TCCATTAA
MA0877.2	BARHL1	8.62518	0.946428233	1426	1433	+	GTAAATGC
UN0245.1	ZSCAN20	12.4464	0.946253799	1745	1757	+	gatatccagaagc
MA0717.1	RAX2	9.08572	0.946160476	719	726	+	ttaattat
MA0673.1	NKX2-8	9.70764	0.946077147	663	671	+	gtacttgac
MA0902.2	HOXB2	8.87833	0.946043959	262	269	+	GCAATGAC
MA0671.1	NFIX	8.50966	0.945845025	1859	1867	+	aaagccaaa
MA0825.1	MNT	11.2187	0.945754171	1624	1633	+	tgcacgtgtt
MA0830.2	TCF4	13.5408	0.945751224	1358	1370	-	caccacctgccct
MA1504.1	HOXC4	8.35219	0.945667803	1629	1636	-	ACAATTAT
MA0259.1	ARNT::HIF1A	9.37736	0.945654925	1625	1632	+	gcacgtgt
MA1518.1	LHX1	8.33251	0.945545207	1098	1105	-	gcaatcag
MA0807.1	TBX5	10.7467	0.945518371	1563	1570	+	gggtgtga
UN0333.1	ZNF548	12.4618	0.94547806	583	592	-	ggccctgcag
MA1585.1	ZKSCAN1	13.3004	0.945401372	801	810	-	ctagtaggtg
MA0808.1	TEAD3	9.87489	0.945265881	1865	1872	+	aaattcct
MA1536.1	NR2C2(var.2)	7.22458	0.945143594	2022	2029	-	cagttcaa
MA0892.1	GSX1	9.26381	0.945142343	1599	1608	+	TTTAATTAAC
MA0612.2	EMX1	9.66428	0.945097709	719	726	+	ttaattat
MA0662.1	MIXL1	9.2161	0.945069074	718	727	-	tataattaat
MA1495.1	HOXA1	8.52083	0.945005902	1757	1764	-	GTGATTAG
MA0882.1	DLX6	8.93209	0.944772351	864	871	-	TTAATTAG
MA0672.1	NKX2-3	10.9866	0.944743825	1707	1716	+	gacacttgac
MA0675.1	NKX6-2	8.86551	0.944687377	719	726	+	ttaattat
MA1536.1	NR2C2(var.2)	7.19888	0.944674151	979	986	+	tgggtcgc
MA0876.1	BSX	8.44289	0.944650163	1600	1607	+	TTAATTAA
MA0876.1	BSX	8.44289	0.944650163	1600	1607	-	TTAATTAA
MA0867.2	SOX4	11.3819	0.944369584	1855	1864	+	ggacaaagcc
MA0876.1	BSX	8.42728	0.944306293	1629	1636	-	ACAATTAT
MA1505.1	HOXC8	8.397	0.94403568	262	269	+	GCAATGAC
MA0894.1	HESX1	10.5128	0.94359296	736	745	+	AATAATTAGA
MA0809.2	TEAD4	13.2823	0.943363927	615	626	-	ctgcattccagg
MA0892.1	GSX1	9.19732	0.943336602	1599	1608	-	GTTAATTAAA
MA1505.1	HOXC8	8.36038	0.943307641	262	269	-	GTCATTGC
MA0599.1	KLF5	11.0077	0.943286313	82	91	+	tctccacccc
MA0892.1	GSX1	9.19175	0.943185429	736	745	-	TCTAATTATT
MA1500.1	HOXB6	8.53213	0.94317262	1716	1723	+	TTAATCAC
MA1500.1	HOXB6	8.53213	0.94317262	1735	1742	-	TTAATCAC
MA0890.1	GBX2	10.1965	0.943046561	863	872	-	CTTAATTAGG
MA1558.1	SNAI1	10.9231	0.942869049	1880	1889	+	ctcaggtgtg
MA1558.1	SNAI1	10.9231	0.942869049	1880	1889	+	ctcaggtgtg
MA1507.1	HOXD4	8.54291	0.942769649	719	726	+	ttaattat
MA0158.2	HOXA5	9.28305	0.942752082	99	106	+	tcaattac
UN0124.1	HOXB1	9.07142	0.942494234	1198	1205	+	CTCATTAA
MA0876.1	BSX	8.33965	0.942375764	1757	1764	-	GTGATTAG
MA0612.2	EMX1	9.51542	0.942373505	719	726	-	ataattaa
MA1495.1	HOXA1	8.37992	0.942313461	1198	1205	-	TTAATGAG
MA0158.2	HOXA5	9.259	0.942305095	91	98	-	gtcatgag
MA0500.2	MYOG	12.2576	0.942256465	1569	1580	-	ctccagctgctc
MA0867.2	SOX4	11.2567	0.942128902	742	751	-	aaacaaaagg
MA0900.2	HOXA2	9.01276	0.942125572	100	107	-	ATCATTAA
UN0134.1	RHOXF2	9.61616	0.941891646	1257	1264	+	ctaagccc
MA1500.1	HOXB6	8.46696	0.941807022	1600	1607	+	TTAATTAA
MA1500.1	HOXB6	8.46696	0.941807022	1600	1607	-	TTAATTAA
MA0850.1	FOXP3	8.97718	0.941549102	1610	1616	-	GTAAATA
MA0850.1	FOXP3	8.97718	0.941549102	1661	1667	+	GTAAATA
MA0850.1	FOXP3	8.97718	0.941549102	1685	1691	+	GTAAATA
MA0850.1	FOXP3	8.97718	0.941549102	1924	1930	-	GTAAATA
MA1463.1	ARGFX	12.1113	0.941479918	863	872	+	CCTAATTAAG
MA0500.2	MYOG	12.2101	0.94133589	1569	1580	+	gagcagctggag
MA1519.1	LHX5	9.52777	0.941254532	719	726	-	ataattaa
MA1132.1	JUN::JUNB	12.162	0.941246682	196	205	-	catgactcac
MA0890.1	GBX2	10.0968	0.94110446	1599	1608	-	GTTAATTAAA
MA0875.1	BARX1	8.47894	0.94101219	1157	1164	-	ACGATTAT
MA0691.1	TFAP4	13.2082	0.940904449	1312	1321	-	ctcagctgtt
MA1481.1	DRGX	8.7401	0.940872382	540	547	+	CGAATTAC
MA0893.2	GSX2	8.42738	0.940804399	467	474	-	GTCATTGA
MA0887.1	EVX1	9.58359	0.940673751	863	872	+	CCTAATTAAG
MA1502.1	HOXB8	8.93359	0.940661689	262	269	+	GCAATGAC
MA0033.2	FOXL1	9.02583	0.940661639	827	833	-	atcaaca
MA1500.1	HOXB6	8.40199	0.94044586	1198	1205	-	TTAATGAG
MA1496.1	HOXA4	8.25684	0.940421642	864	871	+	CTAATTAA
MA0876.1	BSX	8.24802	0.940357335	864	871	-	TTAATTAG
MA1481.1	DRGX	8.71378	0.940346939	737	744	+	ATAATTAG
MA0806.1	TBX4	10.6866	0.940194335	1563	1570	+	gggtgtga
MA1502.1	HOXB8	8.90724	0.940141308	1202	1209	-	TCCATTAA
MA1502.1	HOXB8	8.89628	0.939924842	1600	1607	+	TTAATTAA
MA1502.1	HOXB8	8.89628	0.939924842	1600	1607	-	TTAATTAA
MA0132.2	PDX1	8.7688	0.93991165	719	726	+	ttaattat
MA0673.1	NKX2-8	9.35983	0.939787874	1008	1016	-	gcactccac
MA0745.1	SNAI2	9.66776	0.939358752	1880	1888	+	ctcaggtgt
MA1503.1	HOXB9	12.5731	0.939350796	110	119	+	ATCATAAAAA
MA0807.1	TBX5	10.5008	0.939164728	1608	1615	+	aggtgtgg
MA0807.1	TBX5	10.5008	0.939164728	1883	1890	+	aggtgtgg
MA0075.3	PRRX2	9.90933	0.939024709	719	726	-	ataattaa
MA0476.1	FOS	11.2498	0.938978284	93	103	-	attgagtcatg
MA0476.1	FOS	11.2498	0.938978284	93	103	-	attgagtcatg
MA0877.2	BARHL1	8.29489	0.93894242	1157	1164	+	ATAATCGT
MA1498.1	HOXA7	8.75443	0.938895303	864	871	+	CTAATTAA
UN0124.1	HOXB1	8.88142	0.938845286	1757	1764	-	GTGATTAG
MA0599.1	KLF5	10.6574	0.938829924	240	249	+	cctccacccc
MA0599.1	KLF5	10.6574	0.938829924	1513	1522	-	cctccacccc
MA0710.1	NOTO	9.67144	0.938759065	718	727	+	attaattata
MA0058.3	MAX	11.0375	0.938597405	637	646	-	gccacgtgaa
MA0042.2	FOXI1	10.0053	0.938542174	1282	1288	-	gtcaaca
MA0103.3	ZEB1	10.9122	0.93843203	1879	1889	-	cacacctgagt
MA0612.2	EMX1	9.27935	0.93805323	99	106	+	tcaattac
MA1496.1	HOXA4	8.13992	0.938051333	1757	1764	-	GTGATTAG
MA0805.1	TBX1	11.5212	0.938038345	1563	1570	+	gggtgtga
MA0902.2	HOXB2	8.4441	0.937876307	1198	1205	-	TTAATGAG
MA0904.2	HOXB5	8.83249	0.937816137	938	945	+	ATAATTAT
MA0904.2	HOXB5	8.83249	0.937816137	938	945	-	ATAATTAT
UN0199.1	ZNF518A	13.6806	0.93753553	881	890	-	tcaataaata
MA0644.1	ESX1	9.56434	0.93745061	736	745	+	AATAATTAGA
MA0877.2	BARHL1	8.22135	0.937275625	1697	1704	+	ATAAATGT
MA0754.1	CUX1	11.4852	0.9372228	1501	1510	-	GAATCGATAC
MA0811.1	TFAP2B	12.4088	0.937147983	1075	1086	+	agcccttgggca
MA0673.1	NKX2-8	9.21218	0.937118119	1846	1854	+	acactccag
MA0597.1	THAP1	8.80033	0.93696636	1234	1242	+	ctgccctcc
MA0894.1	HESX1	10.1675	0.936959051	863	872	-	CTTAATTAGG
MA1496.1	HOXA4	8.08302	0.936897857	1854	1861	+	GTAGTTAC
MA0682.2	PITX1	9.64412	0.936885491	1257	1264	+	ctaagccc
MA1495.1	HOXA1	8.09146	0.936801234	1198	1205	+	CTCATTAA
MA0524.2	TFAP2C	12.4669	0.936768501	1075	1086	-	tgcccaagggct
MA0442.2	SOX10	11.3285	0.936768085	1854	1864	+	gggacaaagcc
UN0150.1	ZBTB45	11.6896	0.936737431	1776	1786	+	ctgcctataga
MA0810.1	TFAP2A(var.2)	11.84	0.936724654	1377	1388	-	tgccccaagcct
MA1481.1	DRGX	8.52236	0.936525173	1224	1231	+	CGAATTAG
MA0808.1	TEAD3	9.30937	0.936511354	286	293	+	tcattcct
MA0808.1	TEAD3	9.30937	0.936511354	574	581	+	tcattcct
MA0634.1	ALX3	9.97451	0.936502545	98	107	+	ctcaattacc
MA0875.1	BARX1	8.27353	0.936461084	1757	1764	-	GTGATTAG
MA0714.1	PITX3	10.0716	0.936356736	1256	1264	+	cctaagccc
MA0889.1	GBX1	10.4076	0.93618745	863	872	-	CTTAATTAGG
MA0708.1	MSX2	9.8431	0.936164	99	106	+	tcaattac
MA0876.1	BSX	8.0576	0.936162471	100	107	-	ATCATTAA
MA1137.1	FOSL1::JUNB	12.569	0.936150014	194	206	-	ccatgactcaccc
MA0084.1	SRY	9.75448	0.936140356	745	753	-	gaaaacaaa
MA0719.1	RHOXF1	6.83856	0.936096091	1771	1778	-	cagagccc
UN0175.1	ZNF296	11.4185	0.936067133	1702	1712	+	tcctggacact
MA0635.1	BARHL2	9.09668	0.935929931	671	680	+	cttaaatgcc
MA0893.2	GSX2	8.16638	0.935659217	581	588	+	GAAATTAG
MA0719.1	RHOXF1	6.80693	0.935486312	1818	1825	-	atgagctc
MA1536.1	NR2C2(var.2)	6.69014	0.935383552	236	243	-	gagggcaa
MA1504.1	HOXC4	7.81243	0.935308362	467	474	-	GTCATTGA
MA1471.1	BARX2	11.4576	0.935303846	934	945	+	CTTAATAATTAT
MA0719.1	RHOXF1	6.79311	0.935219886	1816	1823	+	ttgagctc
MA0032.2	FOXC1	12.1041	0.935185843	1281	1291	-	tatgtcaacac
MA1502.1	HOXB8	8.65455	0.93515076	864	871	+	CTAATTAA
MA1566.1	TBX3	9.82199	0.935136438	368	377	-	gaggtgttga
MA1505.1	HOXC8	7.94735	0.935095759	1629	1636	-	ACAATTAT
MA0719.1	RHOXF1	6.78464	0.935056665	1858	1865	+	caaagcca
MA0892.1	GSX1	8.89153	0.93503209	736	745	+	AATAATTAGA
UN0317.1	ZNF18	13.423	0.93498832	1562	1574	+	agggtgtgagcag
MA1536.1	NR2C2(var.2)	6.66446	0.934914544	1342	1349	+	aagggcat
MA0875.1	BARX1	8.20362	0.934912234	100	107	-	ATCATTAA
MA0875.1	BARX1	8.19969	0.934825201	864	871	-	TTAATTAG
MA0877.2	BARHL1	8.11119	0.934779	874	881	-	ATAAATGA
MA0892.1	GSX1	8.88093	0.934744402	863	872	-	CTTAATTAGG
MA1504.1	HOXC4	7.77216	0.934535351	328	335	-	ATCATTGA
MA0893.2	GSX2	8.10728	0.934494177	938	945	+	ATAATTAT
MA0893.2	GSX2	8.10728	0.934494177	938	945	-	ATAATTAT
MA0718.1	RAX	10.0371	0.934489751	718	727	+	attaattata
MA0876.1	BSX	7.97742	0.934396219	345	352	+	CAAATTAA
MA0876.1	BSX	7.97742	0.934396219	846	853	+	CAAATTAA
MA0876.1	BSX	7.97742	0.934396219	1576	1583	-	CAAATTAA
MA0890.1	GBX2	9.74312	0.934217957	1599	1608	+	TTTAATTAAC
MA0674.1	NKX6-1	9.07679	0.934097996	719	726	+	ttaattat
MA0875.1	BARX1	8.16422	0.934039176	1198	1205	+	CTCATTAA
MA1504.1	HOXC4	7.73933	0.933905264	269	276	-	ATCATTGG
MA1498.1	HOXA7	8.52821	0.933878817	864	871	-	TTAATTAG
MA1498.1	HOXA7	8.52161	0.933732583	737	744	-	CTAATTAT
MA1530.1	NKX6-3	9.56947	0.933681602	1821	1829	+	ctcatcaaa
MA1495.1	HOXA1	7.92712	0.933660964	1716	1723	+	TTAATCAC
MA1495.1	HOXA1	7.92712	0.933660964	1735	1742	-	TTAATCAC
UN0323.1	ZNF425	11.6442	0.933657857	1218	1228	-	atgagggcctg
MA1505.1	HOXC8	7.87304	0.933618435	1629	1636	+	ATAATTGT
MA0462.2	BATF::JUN	12.5485	0.933617981	93	103	+	catgactcaat
MA0888.1	EVX2	9.22574	0.933591425	863	872	-	CTTAATTAGG
MA0707.1	MNX1	9.7794	0.933265937	786	795	-	ggcaataaaa
MA1481.1	DRGX	8.35344	0.933152632	938	945	+	ATAATTAT
MA1481.1	DRGX	8.35344	0.933152632	938	945	-	ATAATTAT
MA0875.1	BARX1	8.123	0.933126056	938	945	+	ATAATTAT
MA0875.1	BARX1	8.123	0.933126056	938	945	-	ATAATTAT
MA0903.1	HOXB3	8.55744	0.933097273	937	946	+	AATAATTATT
MA0903.1	HOXB3	8.55744	0.933097273	937	946	-	AATAATTATT
MA0888.1	EVX2	9.20235	0.933087031	1756	1765	-	TGTGATTAGG
MA0478.1	FOSL2	11.5513	0.932855855	1787	1797	+	gggtgactaag
MA0478.1	FOSL2	11.5513	0.932855855	1787	1797	+	gggtgactaag
MA0027.2	EN1	8.79086	0.932598205	719	726	+	ttaattat
MA1132.1	JUN::JUNB	11.7766	0.932545136	93	102	+	catgactcaa
MA0903.1	HOXB3	8.53058	0.932471882	736	745	-	TCTAATTATT
MA0910.2	HOXD8	8.80259	0.932428984	719	726	-	ataattaa
MA0914.1	ISL2	9.41227	0.932368546	1793	1800	-	acacttag
MA1142.1	FOSL1::JUND	10.5961	0.932347373	195	204	+	ggtgagtcat
MA1519.1	LHX5	9.04494	0.932309848	99	106	+	tcaattac
MA0875.1	BARX1	8.0836	0.932253018	737	744	-	CTAATTAT
MA1518.1	LHX1	7.88672	0.93223376	719	726	+	ttaattat
MA0498.2	MEIS1	7.1429	0.932010773	1725	1731	+	aagacag
MA0701.2	LHX9	9.4361	0.931985424	719	726	+	ttaattat
MA0847.2	FOXD2	13.0455	0.931929315	1688	1700	+	AATAAATAAATAA
MA0875.1	BARX1	8.06317	0.931800251	581	588	+	GAAATTAG
MA0644.1	ESX1	9.34355	0.931774439	736	745	-	TCTAATTATT
MA0132.2	PDX1	8.36057	0.931745331	99	106	+	tcaattac
MA1567.1	TBX6	10.6337	0.931707701	368	377	-	gaggtgttga
MA0491.2	JUND	13.0053	0.931698398	194	206	-	ccatgactcaccc
UN0175.1	ZNF296	11.2006	0.931631409	299	309	-	gcctggacagt
MA0806.1	TBX4	10.2536	0.931462831	1608	1615	+	aggtgtgg
MA0806.1	TBX4	10.2536	0.931462831	1883	1890	+	aggtgtgg
MA0723.1	VAX2	8.97677	0.931380275	99	106	+	tcaattac
MA0666.1	MSX1	8.95997	0.93137625	719	726	-	ataattaa
MA0057.1	MZF1(var.2)	9.80882	0.931359875	1926	1935	-	gtatgggaaa
MA0462.2	BATF::JUN	12.433	0.931350393	195	205	-	catgactcacc
MA1498.1	HOXA7	8.41407	0.931347947	1198	1205	+	CTCATTAA
MA0803.1	TBX15	11.3524	0.931336111	1563	1570	+	gggtgtga
MA0671.1	NFIX	7.88768	0.931201991	32	40	+	GGAGCCAGG
MA0894.1	HESX1	9.86281	0.931105384	863	872	+	CCTAATTAAG
MA1471.1	BARX2	11.1888	0.931078581	652	663	-	AAAAACAATTTT
MA1536.1	NR2C2(var.2)	6.45381	0.931067684	1465	1472	+	ggggtgaa
MA0811.1	TFAP2B	12.0212	0.931002211	1075	1086	-	tgcccaagggct
MA1567.1	TBX6	10.6004	0.930993479	1562	1571	+	agggtgtgag
MA0671.1	NFIX	7.87632	0.930934521	914	922	+	caggccaag
MA0671.1	NFIX	7.87252	0.930845095	645	653	-	ggagccagc
MA1500.1	HOXB6	7.94298	0.930828445	1757	1764	+	CTAATCAC
MA1500.1	HOXB6	7.94185	0.930804787	938	945	+	ATAATTAT
MA1500.1	HOXB6	7.94185	0.930804787	938	945	-	ATAATTAT
MA0699.1	LBX2	9.38877	0.930775118	98	107	+	ctcaattacc
MA0464.2	BHLHE40	11.0057	0.930734735	1624	1633	-	aacacgtgca
MA1502.1	HOXB8	8.42916	0.93069956	1629	1636	-	ACAATTAT
MA0130.1	ZNF354C	7.33082	0.930628178	272	277	+	aaccac
MA0130.1	ZNF354C	7.33082	0.930628178	1887	1892	-	aaccac
MA0644.1	ESX1	9.29824	0.9306095	863	872	-	CTTAATTAGG
MA1536.1	NR2C2(var.2)	6.42813	0.930598684	737	744	-	agggtgat
MA0058.3	MAX	10.5971	0.930556755	1624	1633	+	tgcacgtgtt
MA0771.1	HSF4	14.507	0.930535739	1748	1760	+	atccagaagcttc
MA0810.1	TFAP2A(var.2)	11.4256	0.930292867	1326	1337	+	tggcctcaggca
MA1502.1	HOXB8	8.40488	0.930219975	864	871	-	TTAATTAG
MA1120.1	SOX13	10.8971	0.930185156	1551	1561	+	gaacaatgtgc
MA1500.1	HOXB6	7.91224	0.930184361	1629	1636	+	ATAATTGT
MA0033.2	FOXL1	8.45163	0.930146495	559	565	+	acaaaca
MA0032.2	FOXC1	11.7651	0.930097956	873	883	+	tcagtaaatat
MA1496.1	HOXA4	7.74577	0.930060809	1716	1723	-	GTGATTAA
MA1496.1	HOXA4	7.74577	0.930060809	1735	1742	+	GTGATTAA
MA0259.1	ARNT::HIF1A	8.85022	0.929929146	638	645	-	ccacgtga
MA0868.2	SOX8	11.4022	0.929823672	1550	1559	+	ggaacaatgt
MA1563.1	SOX18	7.72115	0.92971417	1124	1131	-	gacactgc
MA0524.2	TFAP2C	12.0319	0.929699746	1075	1086	+	agcccttgggca
MA0912.2	HOXD3	9.76804	0.929560564	719	726	+	ttaattat
MA0849.1	FOXO6	9.14239	0.929554737	1610	1616	-	GTAAATA
MA0849.1	FOXO6	9.14239	0.929554737	1661	1667	+	GTAAATA
MA0849.1	FOXO6	9.14239	0.929554737	1685	1691	+	GTAAATA
MA0849.1	FOXO6	9.14239	0.929554737	1924	1930	-	GTAAATA
MA0847.2	FOXD2	12.8541	0.929476839	1609	1621	-	CCTGCGTAAATAA
MA1505.1	HOXC8	7.66403	0.929462978	467	474	+	TCAATGAC
MA1500.1	HOXB6	7.87781	0.929462857	864	871	+	CTAATTAA
MA0107.1	RELA	12.5708	0.929383169	1921	1930	+	tggagtttcc
MA1463.1	ARGFX	11.4021	0.929363993	736	745	+	AATAATTAGA
MA0489.1	JUN(var.2)	12.775	0.929325105	1784	1797	+	agagggtgactaag
MA0158.2	HOXA5	8.55677	0.929249804	91	98	+	ctcatgac
MA1518.1	LHX1	7.78513	0.929200346	719	726	-	ataattaa
MA0887.1	EVX1	9.07789	0.929166111	937	946	+	AATAATTATT
MA0887.1	EVX1	9.07789	0.929166111	937	946	-	AATAATTATT
MA1496.1	HOXA4	7.69908	0.929114443	269	276	-	ATCATTGG
MA0875.1	BARX1	7.9406	0.929084735	1716	1723	-	GTGATTAA
MA0875.1	BARX1	7.9406	0.929084735	1735	1742	+	GTGATTAA
MA1500.1	HOXB6	7.85879	0.929064339	1202	1209	+	TTAATGGA
MA0719.1	RHOXF1	6.46803	0.928954058	1137	1144	+	aaaagccg
MA0810.1	TFAP2A(var.2)	11.3364	0.92890892	1075	1086	-	tgcccaagggct
MA0899.1	HOXA10	11.2202	0.928845846	1515	1525	-	AATAATAAAAG
MA1505.1	HOXC8	7.63214	0.928828833	100	107	-	ATCATTAA
MA1471.1	BARX2	11.0454	0.928824491	215	226	+	TAAAATTATTAA
MA1498.1	HOXA7	8.29403	0.928686068	1600	1607	+	TTAATTAA
MA1498.1	HOXA7	8.29403	0.928686068	1600	1607	-	TTAATTAA
MA1536.1	NR2C2(var.2)	6.32226	0.928665222	1786	1793	+	agggtgac
MA1500.1	HOXB6	7.83841	0.928637358	177	184	+	TTTATTAC
MA1481.1	DRGX	8.12656	0.928622805	345	352	+	CAAATTAA
MA1481.1	DRGX	8.12656	0.928622805	846	853	+	CAAATTAA
MA1481.1	DRGX	8.12656	0.928622805	1576	1583	-	CAAATTAA
MA0888.1	EVX2	8.995	0.92861513	937	946	+	AATAATTATT
MA0888.1	EVX2	8.995	0.92861513	937	946	-	AATAATTATT
UN0210.1	ZNF623	28.0807	0.928604656	580	601	-	atgtgcaaaggccctgcagcag
MA1481.1	DRGX	8.12105	0.928512827	613	620	+	CAAATTAT
MA0511.2	RUNX2	11.0409	0.928382497	1885	1893	-	aaaccacac
UN0323.1	ZNF425	11.4069	0.928367478	584	594	+	tgcagggcctt
MA0806.1	TBX4	10.0971	0.928308475	798	805	-	aggtgaga
MA0477.1	FOSL1	11.5131	0.928306329	93	103	-	attgagtcatg
MA0597.1	THAP1	8.51616	0.928269503	1370	1378	-	ctgcccacc
MA0468.1	DUX4	11.2563	0.92822852	1918	1928	-	aaactccatca
MA1505.1	HOXC8	7.60158	0.928221223	467	474	-	GTCATTGA
MA1497.1	HOXA6	9.24209	0.928211141	1599	1608	+	TTTAATTAAC
MA1505.1	HOXC8	7.59445	0.928079557	1950	1957	+	ATAATGAA
MA1471.1	BARX2	10.9972	0.928067116	1194	1205	+	CAAACTCATTAA
MA1496.1	HOXA4	7.64594	0.928037082	1629	1636	-	ACAATTAT
MA0701.2	LHX9	9.22156	0.928018885	719	726	-	ataattaa
MA0722.1	VAX1	8.73038	0.927938333	99	106	+	tcaattac
MA1499.1	HOXB4	8.25637	0.927922989	1950	1957	-	TTCATTAT
MA0597.1	THAP1	8.50014	0.927779248	262	270	+	ctgcccttc
MA0597.1	THAP1	8.50014	0.927779248	1356	1364	-	ctgcccttc
MA0831.2	TFE3	10.1325	0.927745617	639	646	+	cacgtggc
MA0810.1	TFAP2A(var.2)	11.26	0.927722145	1075	1086	+	agcccttgggca
MA1496.1	HOXA4	7.6273	0.927659131	467	474	-	GTCATTGA
UN0124.1	HOXB1	8.29753	0.927631809	467	474	-	GTCATTGA
MA0886.1	EMX2	9.30424	0.927607957	736	745	-	TCTAATTATT
MA0099.2	FOS::JUN	8.68023	0.927590055	131	137	-	tgactga
MA1495.1	HOXA1	7.60528	0.927511148	1716	1723	-	GTGATTAA
MA1495.1	HOXA1	7.60528	0.927511148	1735	1742	+	GTGATTAA
MA0875.1	BARX1	7.86677	0.927448874	1600	1607	+	TTAATTAA
MA0875.1	BARX1	7.86677	0.927448874	1600	1607	-	TTAATTAA
UN0134.1	RHOXF2	8.81192	0.927416937	393	400	+	ctaagcct
MA1498.1	HOXA7	8.23279	0.927328092	1202	1209	-	TCCATTAA
MA1536.1	NR2C2(var.2)	6.24579	0.927268683	1982	1989	-	tgggttag
MA0876.1	BSX	7.64925	0.927166768	938	945	+	ATAATTAT
MA0876.1	BSX	7.64925	0.927166768	938	945	-	ATAATTAT
MA1502.1	HOXB8	8.24929	0.927147204	1198	1205	+	CTCATTAA
MA1505.1	HOXC8	7.54491	0.927094608	1950	1957	-	TTCATTAT
MA1104.2	GATA6	13.2816	0.927073246	1483	1495	+	CTTTCTTATCATT
MA1536.1	NR2C2(var.2)	6.23471	0.927066481	511	518	-	gagggcag
MA1536.1	NR2C2(var.2)	6.23471	0.927066481	1234	1241	-	gagggcag
MA0101.1	REL	10.5814	0.926990712	1921	1930	+	tggagtttcc
MA0899.1	HOXA10	11.1276	0.926919025	109	119	+	TATCATAAAAA
MA1498.1	HOXA7	8.20771	0.926771833	737	744	+	ATAATTAG
MA0904.2	HOXB5	8.27646	0.926701388	1198	1205	-	TTAATGAG
MA0675.1	NKX6-2	8.21132	0.92668176	99	106	+	tcaattac
MA1554.1	RFX7	9.53894	0.926457958	48	56	+	CGCTGCTAT
MA1563.1	SOX18	7.5918	0.92643855	858	865	+	aacactgc
MA0490.2	JUNB	12.907	0.926424672	194	206	-	ccatgactcaccc
MA1502.1	HOXB8	8.21235	0.926417514	100	107	-	ATCATTAA
MA0027.2	EN1	8.50412	0.926367713	1098	1105	-	gcaatcag
MA1505.1	HOXC8	7.50722	0.926345323	100	107	+	TTAATGAT
MA0599.1	KLF5	9.67462	0.926327556	1411	1420	-	ctccctccca
MA1536.1	NR2C2(var.2)	6.193	0.926304734	262	269	-	aagggcag
MA1536.1	NR2C2(var.2)	6.193	0.926304734	1086	1093	+	aagggcag
MA1536.1	NR2C2(var.2)	6.193	0.926304734	1357	1364	+	aagggcag
MA0775.1	MEIS3	8.90517	0.926251086	1284	1291	+	ttgacata
MA1496.1	HOXA4	7.55185	0.926129618	737	744	-	CTAATTAT
MA0599.1	KLF5	9.65249	0.926046044	1715	1724	+	actccaccca
MA0877.2	BARHL1	7.71668	0.925837941	1623	1630	+	CTAAACAT
MA0848.1	FOXO4	8.95918	0.925776009	412	418	-	ATCAACA
MA1496.1	HOXA4	7.52845	0.925655193	262	269	-	GTCATTGC
MA0900.2	HOXA2	7.97742	0.925498021	1950	1957	-	TTCATTAT
UN0330.1	ZNF513	12.0267	0.92549086	1352	1361	+	gaaggaaggg
MA0524.2	TFAP2C	11.7719	0.925474903	1326	1337	-	tgcctgaggcca
MA0718.1	RAX	9.62612	0.925422727	718	727	-	tataattaat
MA0847.2	FOXD2	12.5203	0.925197873	959	971	-	ATTAAACAAATAA
MA1505.1	HOXC8	7.44873	0.925182398	1198	1205	+	CTCATTAA
MA0893.2	GSX2	7.6338	0.925160443	27	34	+	CCCATTGG
MA0876.1	BSX	7.55697	0.925134053	1157	1164	-	ACGATTAT
MA1535.1	NR2C1	7.98066	0.925101794	9	17	+	GAAGGTCGG
MA1495.1	HOXA1	7.47278	0.9249793	100	107	+	TTAATGAT
MA0811.1	TFAP2B	11.6379	0.924922399	1326	1337	+	tggcctcaggca
MA1499.1	HOXB4	8.09004	0.92485409	737	744	-	CTAATTAT
MA0846.1	FOXC2	12.2626	0.924819027	958	969	-	TAAACAAATAAA
MA0634.1	ALX3	9.53134	0.924744013	718	727	+	attaattata
MA1502.1	HOXB8	8.1262	0.924716222	737	744	+	ATAATTAG
MA0903.1	HOXB3	8.19675	0.924697559	1567	1576	-	AAAAATTAAA
MA1495.1	HOXA1	7.45672	0.924672273	262	269	+	GCAATGAC
MA0719.1	RHOXF1	6.23484	0.924459472	1435	1442	+	gagagcca
MA0524.2	TFAP2C	11.7073	0.924424844	1326	1337	+	tggcctcaggca
MA0893.2	GSX2	7.5945	0.924385645	1224	1231	+	CGAATTAG
MA0836.2	CEBPD	13.2593	0.924330765	1449	1461	+	TTTTGCACAAAAT
MA0894.1	HESX1	9.50985	0.924324423	736	745	-	TCTAATTATT
UN0124.1	HOXB1	8.12407	0.924300358	262	269	-	GTCATTGC
MA0903.1	HOXB3	8.17943	0.924294217	580	589	+	TGAAATTAGA
MA0811.1	TFAP2B	11.5965	0.924266864	1326	1337	-	tgcctgaggcca
UN0173.1	ZNF28	11.0783	0.924250835	242	251	+	tccaccccag
MA1646.1	OSR2	11.8658	0.924187945	1748	1759	+	atccagaagctt
MA1472.1	BHLHA15(var.2)	10.0396	0.924134045	1073	1082	-	GCCAGATGTC
MA0903.1	HOXB3	8.16989	0.924072147	344	353	+	TCAAATTAAA
MA0903.1	HOXB3	8.16989	0.924072147	845	854	+	TCAAATTAAA
MA0903.1	HOXB3	8.16989	0.924072147	1575	1584	-	TCAAATTAAA
MA1500.1	HOXB6	7.61376	0.923930518	947	954	+	TTAAGGAC
MA0888.1	EVX2	8.77514	0.923873509	736	745	-	TCTAATTATT
MA0887.1	EVX1	8.84201	0.923798322	1756	1765	-	TGTGATTAGG
MA0466.2	CEBPB	10.2622	0.923796913	165	174	-	attgctcaac
UN0124.1	HOXB1	8.09607	0.923762638	1757	1764	+	CTAATCAC
MA0075.3	PRRX2	9.13821	0.923738845	99	106	+	tcaattac
MA0890.1	GBX2	9.20393	0.923718136	736	745	-	TCTAATTATT
MA1497.1	HOXA6	9.05796	0.92366533	863	872	+	CCTAATTAAG
MA1125.1	ZNF384	11.8812	0.923633201	758	769	+	aaaaaaaaaatc
MA0754.1	CUX1	10.7262	0.923572083	325	334	+	TTATCAATGA
MA0719.1	RHOXF1	6.18857	0.923567578	1637	1644	-	caaagcct
MA0471.2	E2F6	13.082	0.923389262	961	973	+	gctggagggaagg
MA0890.1	GBX2	9.1867	0.923382514	937	946	+	AATAATTATT
MA0890.1	GBX2	9.1867	0.923382514	937	946	-	AATAATTATT
MA0902.2	HOXB2	7.67185	0.923350653	100	107	-	ATCATTAA
MA0887.1	EVX1	8.82121	0.923325093	863	872	-	CTTAATTAGG
MA1500.1	HOXB6	7.58066	0.923236788	467	474	+	TCAATGAC
MA1502.1	HOXB8	8.0499	0.923209209	737	744	-	CTAATTAT
MA0810.1	TFAP2A(var.2)	10.9686	0.92319945	1326	1337	-	tgcctgaggcca
MA0892.1	GSX1	8.45395	0.923148806	99	108	-	AATCATTAAA
MA0848.1	FOXO4	8.82526	0.923128392	10	16	+	GAAAACA
MA1566.1	TBX3	9.34013	0.923090367	1607	1616	+	caggtgtggc
MA1569.1	TFAP2E	9.09795	0.923059782	1076	1086	-	tgcccaagggc
MA0708.1	MSX2	9.27228	0.923026125	719	726	-	ataattaa
MA0902.2	HOXB2	7.65048	0.922948741	1172	1179	-	GTCATGAA
MA1495.1	HOXA1	7.36447	0.922909558	262	269	-	GTCATTGC
MA0893.2	GSX2	7.51824	0.92288243	345	352	+	CAAATTAA
MA0893.2	GSX2	7.51824	0.92288243	846	853	+	CAAATTAA
MA0893.2	GSX2	7.51824	0.92288243	1576	1583	-	CAAATTAA
MA1481.1	DRGX	7.83707	0.922842917	223	230	-	TAAATTAA
MA1481.1	DRGX	7.83707	0.922842917	1440	1447	+	TAAATTAA
MA0902.2	HOXB2	7.64209	0.922790886	938	945	+	ATAATTAT
MA0902.2	HOXB2	7.64209	0.922790886	938	945	-	ATAATTAT
MA1497.1	HOXA6	9.02047	0.922739686	1599	1608	-	GTTAATTAAA
MA1495.1	HOXA1	7.35322	0.922694541	1950	1957	-	TTCATTAT
MA1566.1	TBX3	9.3208	0.922607039	1882	1891	+	caggtgtggt
MA1498.1	HOXA7	8.01983	0.922605745	1629	1636	-	ACAATTAT
MA0887.1	EVX1	8.7877	0.92256247	612	621	+	GCAAATTATC
MA1471.1	BARX2	10.6457	0.922541162	1568	1579	-	TTAAAAAATTAA
MA1502.1	HOXB8	8.01295	0.922479519	938	945	+	ATAATTAT
MA1502.1	HOXB8	8.01295	0.922479519	938	945	-	ATAATTAT
MA0593.1	FOXP2	11.7228	0.922471091	745	755	-	gtgaaaacaaa
MA1505.1	HOXC8	7.31092	0.922442453	1198	1205	-	TTAATGAG
MA0599.1	KLF5	9.3646	0.922383747	290	299	+	tcctcaccca
MA1500.1	HOXB6	7.53901	0.922364192	737	744	+	ATAATTAG
MA0618.1	LBX1	9.33644	0.922362843	719	726	+	ttaattat
MA0886.1	EMX2	8.99201	0.92232768	937	946	+	AATAATTATT
MA0886.1	EMX2	8.99201	0.92232768	937	946	-	AATAATTATT
MA0719.1	RHOXF1	6.12408	0.922324638	1419	1426	-	cttagcct
MA0651.1	HOXC11	11.7367	0.922280819	109	119	+	TATCATAAAAA
UN0173.1	ZNF28	10.9645	0.922273726	84	93	+	tccacccctc
UN0173.1	ZNF28	10.9645	0.922273726	1511	1520	-	tccacccctc
MA0706.1	MEOX2	9.23862	0.922272285	98	107	-	ggtaattgag
MA0130.1	ZNF354C	7.13818	0.922196344	1365	1370	-	caccac
MA0130.1	ZNF354C	7.13818	0.922196344	1368	1373	-	caccac
MA0671.1	NFIX	7.50122	0.92210374	1195	1203	+	tgagccaga
MA0719.1	RHOXF1	6.11221	0.922095895	570	577	-	atgagctt
MA1563.1	SOX18	7.4195	0.922075488	169	176	+	agcaatgg
MA1125.1	ZNF384	11.7792	0.92207209	782	793	-	caataaaaaata
MA1536.1	NR2C2(var.2)	5.95668	0.921988874	193	200	+	agggtgag
MA1524.1	MSGN1	9.98788	0.921949774	893	904	-	atccatttgtcc
MA1481.1	DRGX	7.79122	0.92192757	1629	1636	-	ACAATTAT
MA0755.1	CUX2	11.4402	0.921867192	1501	1510	-	GAATCGATAC
MA0058.2	MAX	10.4523	0.921810904	1625	1634	-	aaacacgtgc
MA1505.1	HOXC8	7.27552	0.921738617	177	184	+	TTTATTAC
MA0887.1	EVX1	8.75077	0.921722198	271	280	+	AATGATTATG
MA0841.1	NFE2	12.025	0.921686593	195	205	+	ggtgagtcatg
MA1504.1	HOXC4	7.09514	0.921541503	262	269	-	GTCATTGC
MA1495.1	HOXA1	7.28135	0.921321323	1950	1957	+	ATAATGAA
MA0902.2	HOXB2	7.55944	0.921236432	1202	1209	-	TCCATTAA
MA1463.1	ARGFX	10.9263	0.921235709	736	745	-	TCTAATTATT
MA0655.1	JDP2	11.8269	0.921216567	196	204	+	gtgagtcat
MA0655.1	JDP2	11.8269	0.921216567	196	204	+	gtgagtcat
MA1471.1	BARX2	10.5562	0.92113375	935	946	-	AATAATTATTAA
MA1496.1	HOXA4	7.30493	0.921123918	328	335	-	ATCATTGA
MA0904.2	HOXB5	7.9974	0.921123148	1198	1205	+	CTCATTAA
MA1534.1	NR1I3	9.44093	0.920996203	2022	2030	+	ttgaactgt
UN0174.1	ZNF284	14.6806	0.920923904	1025	1036	+	ttggaggcagga
MA0711.1	OTX1	8.28815	0.920914632	1257	1264	+	ctaagccc
MA0634.1	ALX3	9.38228	0.920789237	718	727	-	tataattaat
MA0718.1	RAX	9.41185	0.92069541	98	107	+	ctcaattacc
UN0326.1	ZNF467	16.1989	0.920685822	1156	1170	-	cggcccctccccgtg
MA1471.1	BARX2	10.5273	0.920679769	1629	1640	-	ATTTACAATTAT
MA0904.2	HOXB5	7.97129	0.920601112	262	269	-	GTCATTGC
MA1505.1	HOXC8	7.2179	0.920592975	177	184	-	GTAATAAA
MA0845.1	FOXB1	12.472	0.920551275	1686	1696	+	TAAATAAATAA
MA0845.1	FOXB1	12.472	0.920551275	1690	1700	+	TAAATAAATAA
MA1500.1	HOXB6	7.45087	0.920517451	1172	1179	+	TTCATGAC
MA0713.1	PHOX2A	12.5476	0.920399835	95	105	+	tgactcaatta
MA0850.1	FOXP3	8.13462	0.920350612	10	16	+	GAAAACA
MA0710.1	NOTO	8.62889	0.920322688	98	107	+	ctcaattacc
MA1683.1	FOXA3	11.0697	0.920314273	1683	1693	+	TTGTAAATAAA
MA1478.1	DMRTA2	11.7463	0.920224026	1217	1228	-	ATTCGCTACAAT
MA0807.1	TBX5	9.76439	0.920134626	465	472	+	aggtggga
MA0807.1	TBX5	9.76439	0.920134626	1520	1527	+	aggtggga
MA0807.1	TBX5	9.76439	0.920134626	2003	2010	+	aggtggga
MA1480.1	DPRX	11.0357	0.920097294	369	378	-	AGATCATCTG
MA0850.1	FOXP3	8.12264	0.920049149	175	181	-	ATAAATA
MA0850.1	FOXP3	8.12264	0.920049149	1689	1695	+	ATAAATA
MA0850.1	FOXP3	8.12264	0.920049149	1693	1699	+	ATAAATA
MA0904.2	HOXB5	7.94316	0.920038957	262	269	+	GCAATGAC
MA0706.1	MEOX2	9.14755	0.919995427	718	727	+	attaattata
MA1502.1	HOXB8	7.88637	0.919979734	1950	1957	-	TTCATTAT
MA1560.1	SOHLH2	11.2842	0.919913021	1624	1633	-	aacacgtgca
MA0477.2	FOSL1	11.9917	0.919787036	92	104	+	tcatgactcaatt
MA1468.1	ATOH7	10.2534	0.919722051	1073	1082	+	GACATCTGGC
MA1130.1	FOSL2::JUN	11.7811	0.919705503	195	206	-	ccatgactcacc
MA1569.1	TFAP2E	8.83996	0.919614806	1076	1086	+	gcccttgggca
MA1499.1	HOXB4	7.80513	0.919597268	1202	1209	-	TCCATTAA
UN0327.1	ZNF468	15.1982	0.919556362	1158	1171	-	tcggcccctccccg
MA0672.1	NKX2-3	9.51562	0.919495492	1276	1285	-	aacacttggg
MA0903.1	HOXB3	7.96713	0.919350129	1443	1452	-	AAAAATTAAT
MA0701.2	LHX9	8.75216	0.919340337	99	106	+	tcaattac
MA0889.1	GBX1	9.43617	0.919279371	736	745	-	TCTAATTATT
MA0597.1	THAP1	8.2193	0.919183991	236	244	+	ttgccctcc
MA0876.1	BSX	7.28187	0.91907386	1237	1244	+	CACATTAA
MA1495.1	HOXA1	7.16178	0.919036565	100	107	-	ATCATTAA
MA0490.2	JUNB	12.4841	0.918941145	92	104	+	tcatgactcaatt
MA1646.1	OSR2	11.6419	0.918920374	1754	1765	-	aggcagaagctt
MA0875.1	BARX1	7.47649	0.918801806	1444	1451	-	AAAATTAA
MA0875.1	BARX1	7.47649	0.918801806	1568	1575	-	AAAATTAA
MA1500.1	HOXB6	7.36774	0.918775765	262	269	-	GTCATTGC
MA0902.2	HOXB2	7.42715	0.918747949	467	474	+	TCAATGAC
MA0725.1	VSX1	8.88385	0.918659235	99	106	+	tcaattac
MA1108.2	MXI1	8.26646	0.918500203	1624	1633	+	tgcacgtgtt
MA1499.1	HOXB4	7.74049	0.918404597	1629	1636	-	ACAATTAT
MA0903.1	HOXB3	7.92219	0.918303707	1201	1210	-	TTCCATTAAT
MA0886.1	EMX2	8.751	0.918251888	1197	1206	+	ACTCATTAAT
MA0792.1	POU5F1B	10.8903	0.918235005	812	820	+	aatgtaaat
MA0682.2	PITX1	8.66406	0.918188676	393	400	+	ctaagcct
MA0888.1	EVX2	8.51084	0.918173531	1599	1608	-	GTTAATTAAA
MA1121.1	TEAD2	12.6574	0.918129871	614	626	-	ctgcattccaggc
MA0848.1	FOXO4	8.5719	0.91811942	175	181	-	ATAAATA
MA0848.1	FOXO4	8.5719	0.91811942	1689	1695	+	ATAAATA
MA0848.1	FOXO4	8.5719	0.91811942	1693	1699	+	ATAAATA
MA0875.1	BARX1	7.43709	0.917928758	345	352	+	CAAATTAA
MA0875.1	BARX1	7.43709	0.917928758	846	853	+	CAAATTAA
MA0875.1	BARX1	7.43709	0.917928758	1576	1583	-	CAAATTAA
MA0642.1	EN2	8.88369	0.917898542	1599	1608	+	TTTAATTAAC
MA0901.2	HOXB13	14.021	0.917819338	954	967	-	AACAAATAAAATAG
MA1143.1	FOSL1::JUND(var.2)	10.6548	0.917642867	94	103	+	atgactcaat
MA0047.3	FOXA2	11.098	0.917523599	874	884	+	cagtaaatatt
MA0811.1	TFAP2B	11.1677	0.917465376	1377	1388	-	tgccccaagcct
UN0149.1	ZBTB44	9.73677	0.917460227	352	362	-	tgcctgcatcc
MA1683.1	FOXA3	10.9444	0.917442833	1922	1932	-	CTGTAAATAAA
MA0477.2	FOSL1	11.849	0.917338306	194	206	+	gggtgagtcatgg
MA1481.1	DRGX	7.56119	0.917335005	1757	1764	+	CTAATCAC
MA0850.1	FOXP3	8.00883	0.917185805	1064	1070	-	GTAAACG
MA0850.1	FOXP3	8.00883	0.917185805	1322	1328	+	GTAAACG
MA0706.1	MEOX2	9.02963	0.917047233	718	727	-	tataattaat
MA0877.2	BARHL1	7.32705	0.917007243	635	642	+	ATTAACGC
MA0003.4	TFAP2A	13.2397	0.916987115	1326	1339	-	catgcctgaggcca
MA0849.1	FOXO6	8.40093	0.916861502	412	418	-	ATCAACA
MA1536.1	NR2C2(var.2)	5.67069	0.916766217	1970	1977	+	agtgtcag
MA0481.3	FOXP1	10.7964	0.91676254	874	884	+	cagtaaatatt
MA0893.2	GSX2	7.20074	0.916623437	1237	1244	+	CACATTAA
MA0801.1	MGA	9.58949	0.916607092	1844	1851	-	gagtgtga
MA0888.1	EVX2	8.4324	0.916481968	1197	1206	+	ACTCATTAAT
MA1496.1	HOXA4	7.07451	0.91645265	709	716	-	GTCATCAA
MA1496.1	HOXA4	7.07451	0.91645265	1780	1787	-	GTCATCAA
MA1498.1	HOXA7	7.74071	0.916416354	938	945	+	ATAATTAT
MA1498.1	HOXA7	7.74071	0.916416354	938	945	-	ATAATTAT
MA0845.1	FOXB1	12.2032	0.91631971	1658	1668	+	ATTGTAAATAA
MA0671.1	NFIX	7.25311	0.916262557	1436	1444	+	agagccagt
UN0174.1	ZNF284	14.3329	0.91624023	1064	1075	-	tgggaggcagga
UN0197.1	ZNF490	13.3048	0.916201779	990	1001	+	ggcagcatagag
MA0903.1	HOXB3	7.83119	0.916184357	1715	1724	-	AGTGATTAAA
MA0903.1	HOXB3	7.83119	0.916184357	1734	1743	+	AGTGATTAAA
MA1496.1	HOXA4	7.05894	0.91613702	1172	1179	-	GTCATGAA
MA0506.1	NRF1	11.2669	0.916131119	595	605	-	gagcatgtgca
MA0893.2	GSX2	7.17561	0.916127896	1629	1636	-	ACAATTAT
MA0599.1	KLF5	8.86454	0.916022186	1562	1571	-	ctcacaccct
MA0122.2	NKX3-2	9.93181	0.91601082	1793	1801	-	cacacttag
MA1498.1	HOXA7	7.72085	0.915975993	1950	1957	-	TTCATTAT
MA0671.1	NFIX	7.24009	0.915956145	982	990	+	gtcgccagg
MA0032.2	FOXC1	10.8217	0.91593558	746	756	-	tgtgaaaacaa
MA0892.1	GSX1	8.18808	0.915928354	344	353	+	TCAAATTAAA
MA0892.1	GSX1	8.18808	0.915928354	845	854	+	TCAAATTAAA
MA0892.1	GSX1	8.18808	0.915928354	1575	1584	-	TCAAATTAAA
MA0886.1	EMX2	8.60686	0.915814435	1197	1206	-	ATTAATGAGT
MA0699.1	LBX2	8.84055	0.915709625	718	727	+	attaattata
MA1472.1	BHLHA15(var.2)	9.62535	0.915676956	1073	1082	+	GACATCTGGC
MA0888.1	EVX2	8.39122	0.915593787	1715	1724	-	AGTGATTAAA
MA0888.1	EVX2	8.39122	0.915593787	1734	1743	+	AGTGATTAAA
MA0889.1	GBX1	9.22312	0.915571083	736	745	+	AATAATTAGA
MA1504.1	HOXC4	6.77172	0.915334184	576	583	-	TTCATTGA
MA1152.1	SOX15	9.67439	0.915325445	2042	2051	+	tttttgtgtt
MA0887.1	EVX1	8.46536	0.915227413	736	745	-	TCTAATTATT
UN0199.1	ZNF518A	11.8439	0.915195881	758	767	+	aaaaaaaaaa
MA1505.1	HOXC8	6.94343	0.91513598	1947	1954	-	ATTATTAC
MA1505.1	HOXC8	6.94292	0.915125845	1202	1209	-	TCCATTAA
MA1601.1	ZNF75D	11.2711	0.915049114	1532	1541	+	tggtgggaag
MA0825.1	MNT	9.81082	0.915005712	637	646	+	ttcacgtggc
MA1505.1	HOXC8	6.92951	0.914859199	1172	1179	+	TTCATGAC
MA1501.1	HOXB7	9.94632	0.91483677	1599	1608	-	GTTAATTAAA
MA0893.2	GSX2	7.10659	0.914767279	269	276	-	ATCATTGG
MA0904.2	HOXB5	7.67869	0.914752313	1600	1607	+	TTAATTAA
MA0904.2	HOXB5	7.67869	0.914752313	1600	1607	-	TTAATTAA
MA1112.2	NR4A1	11.3266	0.914712869	1339	1350	+	gaaaagggcatc
MA1579.1	ZBTB26	11.8573	0.914659416	1746	1760	+	atatccagaagcttc
MA0491.2	JUND	12.0263	0.914649817	194	206	+	gggtgagtcatgg
MA0673.1	NKX2-8	7.96329	0.914535301	1276	1284	-	acacttggg
MA1683.1	FOXA3	10.817	0.914521341	503	513	+	AAGTACACAAA
MA1505.1	HOXC8	6.91164	0.914504053	599	606	-	ATAATAAC
MA0889.1	GBX1	9.15537	0.914391889	1599	1608	+	TTTAATTAAC
MA1505.1	HOXC8	6.90523	0.91437656	576	583	+	TCAATGAA
MA1505.1	HOXC8	6.90367	0.914345493	1172	1179	-	GTCATGAA
MA0526.1	USF2	10.3327	0.914248661	637	647	+	ttcacgtggct
MA0803.1	TBX15	10.3738	0.914242913	465	472	+	aggtggga
MA0803.1	TBX15	10.3738	0.914242913	1520	1527	+	aggtggga
MA0803.1	TBX15	10.3738	0.914242913	2003	2010	+	aggtggga
MA0674.1	NKX6-1	8.161	0.914200918	99	106	-	gtaattga
MA0807.1	TBX5	9.53085	0.914099799	369	376	-	aggtgttg
MA0644.1	ESX1	8.65582	0.914094158	937	946	+	AATAATTATT
MA0644.1	ESX1	8.65582	0.914094158	937	946	-	AATAATTATT
MA0033.2	FOXL1	7.57323	0.914060511	885	891	-	gtcaata
MA1498.1	HOXA7	7.63317	0.914031707	100	107	-	ATCATTAA
MA0849.1	FOXO6	8.23405	0.914004601	505	511	+	GTACACA
MA0894.1	HESX1	8.97213	0.913993782	937	946	+	AATAATTATT
MA0894.1	HESX1	8.97213	0.913993782	937	946	-	AATAATTATT
MA1641.1	MYF5	11.0597	0.913970525	1311	1322	+	aaacagctgaga
MA1641.1	MYF5	11.0595	0.913965859	1311	1322	-	tctcagctgttt
MA1502.1	HOXB8	7.58131	0.913954781	1172	1179	-	GTCATGAA
MA0903.1	HOXB3	7.73376	0.913915449	1949	1958	-	ATTCATTATT
MA0719.1	RHOXF1	5.68767	0.913912975	155	162	-	caaatctc
MA0523.1	TCF7L2	12.4018	0.913833086	2017	2030	-	acagttcaaagtgg
MA1495.1	HOXA1	6.88787	0.913802562	1172	1179	+	TTCATGAC
MA0628.1	POU6F1	10.5516	0.913776265	718	727	+	attaattata
MA0628.1	POU6F1	10.5516	0.913776265	718	727	-	tataattaat
MA0711.1	OTX1	7.92192	0.913774772	393	400	+	ctaagcct
MA1525.1	NFATC4	9.71467	0.913680954	2029	2038	-	gatggaacac
MA1505.1	HOXC8	6.86861	0.913648521	576	583	-	TTCATTGA
MA1108.2	MXI1	8.00529	0.913619909	637	646	+	ttcacgtggc
MA0719.1	RHOXF1	5.67208	0.913612414	1033	1040	+	aggatccc
MA1108.2	MXI1	8.00471	0.913609128	1624	1633	-	aacacgtgca
MA0850.1	FOXP3	7.86599	0.913591958	322	328	-	ATAAAGA
MA0902.2	HOXB2	7.15063	0.913546893	1629	1636	-	ACAATTAT
MA0476.1	FOS	9.3421	0.913535172	195	205	-	catgactcacc
MA0476.1	FOS	9.3421	0.913535172	195	205	-	catgactcacc
UN0124.1	HOXB1	7.56037	0.91347448	737	744	+	ATAATTAG
MA0807.1	TBX5	9.50567	0.913449229	1464	1471	+	aggggtga
MA1473.1	CDX4	10.7199	0.91327959	175	185	-	AGTAATAAATA
MA0876.1	BSX	7.00996	0.913083752	581	588	+	GAAATTAG
MA0476.1	FOS	9.30642	0.913059318	1788	1798	-	acttagtcacc
MA0476.1	FOS	9.30642	0.913059318	1788	1798	-	acttagtcacc
MA1104.2	GATA6	12.5514	0.912930755	210	222	-	TAATTTTATCTGT
MA0803.1	TBX15	10.2977	0.912913684	1608	1615	+	aggtgtgg
MA0803.1	TBX15	10.2977	0.912913684	1883	1890	+	aggtgtgg
MA1505.1	HOXC8	6.83093	0.912899236	1202	1209	+	TTAATGGA
MA1505.1	HOXC8	6.83036	0.912888049	599	606	+	GTTATTAT
MA0666.1	MSX1	8.20249	0.912616215	719	726	+	ttaattat
MA0807.1	TBX5	9.47292	0.91260284	798	805	-	aggtgaga
UN0115.1	DMRTA1	11.7798	0.912572643	1217	1228	-	ATTCGCTACAAT
MA0801.1	MGA	9.36487	0.912521087	798	805	-	aggtgaga
MA0524.2	TFAP2C	10.9721	0.912477742	1377	1388	-	tgccccaagcct
MA0130.1	ZNF354C	6.91578	0.912462499	295	300	+	acccac
MA0130.1	ZNF354C	6.91578	0.912462499	324	329	+	acccac
MA0130.1	ZNF354C	6.91578	0.912462499	1443	1448	-	acccac
MA0130.1	ZNF354C	6.91578	0.912462499	1447	1452	-	acccac
MA0130.1	ZNF354C	6.91578	0.912462499	1598	1603	-	acccac
MA0130.1	ZNF354C	6.91578	0.912462499	1960	1965	-	acccac
MA0130.1	ZNF354C	6.91578	0.912462499	1985	1990	+	acccac
MA1103.2	FOXK2	10.7764	0.912437291	603	613	+	TTATAAACAGC
MA0466.2	CEBPB	9.42184	0.912418434	165	174	+	gttgagcaat
MA1505.1	HOXC8	6.79858	0.912256113	1947	1954	+	GTAATAAT
MA1535.1	NR2C1	7.30218	0.912035924	978	986	+	ctgggtcgc
MA1636.1	CEBPG(var.2)	14.1059	0.911653536	1467	1481	+	CTATTATGAAATATT
MA1495.1	HOXA1	6.77291	0.91160574	1629	1636	+	ATAATTGT
MA1481.1	DRGX	7.2717	0.911555117	1716	1723	+	TTAATCAC
MA1481.1	DRGX	7.2717	0.911555117	1735	1742	-	TTAATCAC
MA0888.1	EVX2	8.20193	0.911511473	1599	1608	+	TTTAATTAAC
MA1506.1	HOXD10	11.4836	0.911473403	109	119	+	TATCATAAAAA
MA0888.1	EVX2	8.19067	0.911268717	271	280	+	AATGATTATG
MA0877.2	BARHL1	7.06807	0.911137734	1629	1636	+	ATAATTGT
MA1498.1	HOXA7	7.50128	0.911107073	1172	1179	-	GTCATGAA
MA0887.1	EVX1	8.28331	0.911084474	1715	1724	-	AGTGATTAAA
MA0887.1	EVX1	8.28331	0.911084474	1734	1743	+	AGTGATTAAA
MA1495.1	HOXA1	6.74559	0.911083688	1629	1636	-	ACAATTAT
UN0332.1	ZNF534	13.0298	0.910840105	232	244	+	ctccttgccctcc
MA0905.1	HOXC10	9.45555	0.91075678	175	184	-	GTAATAAATA
MA1683.1	FOXA3	10.647	0.910625793	1659	1669	+	TTGTAAATAAG
MA0148.4	FOXA1	12.0022	0.910615125	874	885	+	cagtaaatattt
UN0307.1	EOMES	10.8294	0.910528924	78	88	+	CACAGCGGGAG
MA0648.1	GSC	9.42404	0.910497504	1223	1232	-	ACTAATTCGC
MA1135.1	FOSB::JUNB	10.8883	0.910480815	93	102	+	catgactcaa
MA0039.4	KLF4	11.7123	0.910470568	1158	1169	-	ggcccctccccg
MA0889.1	GBX1	8.91936	0.910284046	1599	1608	-	GTTAATTAAA
MA1536.1	NR2C2(var.2)	5.3139	0.910250341	1961	1968	+	tgggtgat
MA0616.2	HES2	10.8108	0.910241118	1624	1633	+	tgcacgtgtt
MA0671.1	NFIX	6.99318	0.910143218	1101	1109	-	cgtggcaat
MA1507.1	HOXD4	6.9459	0.910125426	99	106	-	gtaattga
MA0882.1	DLX6	7.59466	0.910093386	345	352	+	CAAATTAA
MA0882.1	DLX6	7.59466	0.910093386	846	853	+	CAAATTAA
MA0882.1	DLX6	7.59466	0.910093386	1576	1583	-	CAAATTAA
MA0902.2	HOXB2	6.96676	0.910088327	1950	1957	-	TTCATTAT
MA0876.1	BSX	6.87352	0.910078147	613	620	+	CAAATTAT
MA1566.1	TBX3	8.81668	0.91000464	1843	1852	-	ggagtgtgaa
MA1500.1	HOXB6	6.94858	0.909993261	262	269	+	GCAATGAC
MA1503.1	HOXB9	10.7364	0.909970722	98	107	-	ATCATTAAAC
MA1560.1	SOHLH2	10.8116	0.909950239	1624	1633	+	tgcacgtgtt
MA0903.1	HOXB3	7.56274	0.909932699	1236	1245	+	TCACATTAAA
MA1536.1	NR2C2(var.2)	5.29625	0.909928056	1284	1291	-	tatgtcaa
MA1577.1	TLX2	7.62237	0.909923627	771	778	+	gaaattac
MA1142.1	FOSL1::JUND	9.76287	0.909914673	147	156	-	ACTGACTAAT
MA0058.2	MAX	9.60289	0.909908216	594	603	+	ttgcacatgc
MA0465.2	CDX2	12.1873	0.909738154	881	892	-	agtcaataaata
MA1501.1	HOXB7	9.67056	0.909635967	1599	1608	+	TTTAATTAAC
UN0312.1	ZBTB42	11.4823	0.909534691	1605	1616	+	cccaggtgtggc
MA0099.2	FOS::JUN	8.18522	0.909521262	112	118	-	tgcctca
MA0099.2	FOS::JUN	8.18522	0.909521262	1147	1153	-	tgcctca
MA1504.1	HOXC4	6.46777	0.9095005	1629	1636	+	ATAATTGT
MA1536.1	NR2C2(var.2)	5.27086	0.909464359	273	280	-	gaggtggt
MA0801.1	MGA	9.19352	0.909403988	1608	1615	+	aggtgtgg
MA0801.1	MGA	9.19352	0.909403988	1883	1890	+	aggtgtgg
MA0671.1	NFIX	6.96119	0.90939	1213	1221	+	ggggccagg
MA1496.1	HOXA4	6.71841	0.909233571	272	279	+	ATGATTAT
MA1496.1	HOXA4	6.71625	0.909189703	864	871	-	TTAATTAG
UN0227.1	ZNF780A	11.497	0.909165501	1063	1072	+	ctcctgcctc
MA1103.2	FOXK2	10.638	0.909164486	503	513	+	AAGTACACAAA
UN0115.1	DMRTA1	11.5763	0.90913187	839	850	-	ATTTGATACTAT
MA0893.2	GSX2	6.81927	0.909103261	1757	1764	-	GTGATTAG
MA1495.1	HOXA1	6.63928	0.90905237	1172	1179	-	GTCATGAA
MA0651.1	HOXC11	10.9182	0.909045761	98	108	-	AATCATTAAAC
MA0498.2	MEIS1	6.05784	0.909032441	132	138	-	ttgactg
MA0498.2	MEIS1	6.05784	0.909032441	887	893	+	ttgactg
MA0888.1	EVX2	8.08525	0.908995097	612	621	+	GCAAATTATC
MA0671.1	NFIX	6.94396	0.908984283	1601	1609	+	ggtgcccag
MA0888.1	EVX2	8.08383	0.908964349	99	108	-	AATCATTAAA
MA0802.1	TBR1	11.4494	0.908942946	1842	1851	-	gagtgtgaaa
MA0137.3	STAT1	10.8663	0.908892977	2	12	+	TTGCTGGGAAG
MA0849.1	FOXO6	7.93142	0.908823894	10	16	+	GAAAACA
MA0655.1	JDP2	11.0563	0.908818721	94	102	+	atgactcaa
MA0655.1	JDP2	11.0563	0.908818721	94	102	+	atgactcaa
MA1497.1	HOXA6	8.4519	0.908702437	176	185	-	AGTAATAAAT
MA0837.1	CEBPE	9.77282	0.908684277	1469	1478	+	ATTATGAAAT
MA0875.1	BARX1	7.01962	0.908679378	927	934	+	AAAATTAC
MA0892.1	GSX1	7.92049	0.908661375	937	946	+	AATAATTATT
MA0892.1	GSX1	7.92049	0.908661375	937	946	-	AATAATTATT
MA0661.1	MEOX1	8.8844	0.908660439	98	107	-	ggtaattgag
MA1522.1	MAZ	10.5608	0.90844411	1302	1312	-	ttcccctccaa
MA1567.1	TBX6	9.55131	0.908435709	1843	1852	-	ggagtgtgaa
MA0890.1	GBX2	8.41618	0.908377818	1628	1637	-	TACAATTATG
MA0143.4	SOX2	10.1953	0.908374522	1551	1561	+	gaacaatgtgc
MA0143.4	SOX2	10.1953	0.908374522	1551	1561	+	gaacaatgtgc
MA0671.1	NFIX	6.91794	0.908371862	1402	1410	+	gaagccagt
MA0902.2	HOXB2	6.87462	0.908355299	1950	1957	+	ATAATGAA
MA0877.2	BARHL1	6.9444	0.90833488	605	612	+	ATAAACAG
MA1536.1	NR2C2(var.2)	5.20679	0.908294369	73	80	-	gagggcga
MA0806.1	TBX4	9.10402	0.908284113	369	376	-	aggtgttg
MA0902.2	HOXB2	6.86422	0.908159612	1172	1179	+	TTCATGAC
MA1536.1	NR2C2(var.2)	5.19817	0.908136857	987	994	+	cagggcag
MA1536.1	NR2C2(var.2)	5.19817	0.908136857	1177	1184	+	cagggcag
MA1536.1	NR2C2(var.2)	5.19817	0.908136857	1896	1903	-	cagggcag
MA0147.3	MYC	11.5042	0.908021103	636	647	-	agccacgtgaag
MA0147.3	MYC	11.5042	0.908021103	636	647	-	agccacgtgaag
MA0058.3	MAX	9.36128	0.907997368	637	646	+	ttcacgtggc
MA0876.1	BSX	6.77893	0.907994518	272	279	+	ATGATTAT
MA1500.1	HOXB6	6.85097	0.907948131	1854	1861	-	GTAACTAC
MA1135.1	FOSB::JUNB	10.7489	0.907937023	1788	1797	+	ggtgactaag
MA0741.1	KLF16	12.0507	0.907936574	1665	1675	+	cccactcccct
MA0032.2	FOXC1	10.2834	0.907855656	880	890	-	tcaataaatat
MA0803.1	TBX15	10.0052	0.907803355	1464	1471	+	aggggtga
MA0471.2	E2F6	12.236	0.907787382	1530	1542	+	gctggtgggaagg
MA0893.2	GSX2	6.74491	0.907637448	262	269	-	GTCATTGC
MA0717.1	RAX2	7.76056	0.907580295	816	823	-	ccaattta
MA1536.1	NR2C2(var.2)	5.1662	0.907553077	1264	1271	-	caggttgg
MA0887.1	EVX1	8.12781	0.907546126	1599	1608	-	GTTAATTAAA
MA1536.1	NR2C2(var.2)	5.16498	0.907530897	1578	1585	+	gaggtggc
MA1536.1	NR2C2(var.2)	5.16498	0.907530897	1801	1808	-	gaggtggc
MA1536.1	NR2C2(var.2)	5.16498	0.907530897	1939	1946	+	gaggtggc
MA1473.1	CDX4	10.2634	0.907442915	1515	1525	-	AATAATAAAAG
UN0124.1	HOXB1	7.23802	0.907283839	1276	1283	-	GTGATTGG
MA1138.1	FOSL2::JUNB	10.7493	0.907229868	93	102	+	catgactcaa
MA0789.1	POU3F4	10.4916	0.907217477	812	820	+	aatgtaaat
MA0807.1	TBX5	9.26391	0.9072018	141	148	+	aggtgttt
MA0745.1	SNAI2	8.05534	0.907195219	1708	1716	-	gtcaagtgt
MA0719.1	RHOXF1	5.33466	0.907108799	904	911	-	cgaatcca
MA0719.1	RHOXF1	5.33459	0.907107384	1745	1752	+	gatatcca
MA1505.1	HOXC8	6.53652	0.907045883	328	335	-	ATCATTGA
MA0893.2	GSX2	6.71347	0.907017723	328	335	-	ATCATTGA
MA1481.1	DRGX	7.04347	0.906998462	1757	1764	-	GTGATTAG
MA0867.2	SOX4	9.29037	0.906941382	1551	1560	+	gaacaatgtg
MA1536.1	NR2C2(var.2)	5.1268	0.906833633	799	806	-	taggtgag
MA1523.1	MSANTD3	10.1862	0.906826937	1664	1673	+	gcccactccc
MA0902.2	HOXB2	6.79092	0.906780907	1757	1764	-	GTGATTAG
UN0143.1	ZBTB20	9.25996	0.906599657	810	821	+	gcaatgtaaatt
MA1495.1	HOXA1	6.51046	0.906590782	272	279	-	ATAATCAT
MA1507.1	HOXD4	6.77217	0.906574095	99	106	+	tcaattac
MA0891.1	GSC2	8.85326	0.906555295	1223	1232	-	ACTAATTCGC
MA0703.2	LMX1B	11.3531	0.906521323	716	726	+	gcattaattat
UN0333.1	ZNF548	10.512	0.906387737	1558	1567	-	caccctgcac
MA0831.2	TFE3	9.12044	0.906243968	1626	1633	+	cacgtgtt
MA0902.2	HOXB2	6.76222	0.906241077	576	583	+	TCAATGAA
UN0139.1	YBX1	8.08613	0.906147287	206	214	-	ttctccatc
MA1481.1	DRGX	6.99897	0.906109934	1276	1283	+	CCAATCAC
MA1505.1	HOXC8	6.48591	0.906039698	328	335	+	TCAATGAT
MA0692.1	TFEB	10.111	0.906005897	637	646	-	gccacgtgaa
MA0719.1	RHOXF1	5.27242	0.905909029	764	771	+	aaaatctg
MA0719.1	RHOXF1	5.27242	0.905909029	1019	1026	-	aaaatctg
MA1536.1	NR2C2(var.2)	5.07524	0.905891908	970	977	+	aagggcgc
UN0139.1	YBX1	8.06864	0.905854647	1798	1806	+	tgtgccacc
MA0599.1	KLF5	8.06179	0.905810123	1496	1505	-	gtctctcccc
MA1498.1	HOXA7	7.2622	0.905805553	467	474	+	TCAATGAC
MA0882.1	DLX6	7.42606	0.905721476	613	620	+	CAAATTAT
MA1495.1	HOXA1	6.46328	0.90568911	467	474	+	TCAATGAC
MA1473.1	CDX4	10.1261	0.905687608	109	119	+	TATCATAAAAA
MA0158.2	HOXA5	7.2829	0.905567273	719	726	-	ataattaa
MA0664.1	MLXIPL	11.1602	0.905554238	637	646	+	ttcacgtggc
MA0882.1	DLX6	7.41922	0.905544099	1198	1205	+	CTCATTAA
MA0597.1	THAP1	7.77308	0.90552747	1945	1953	-	ctgcccagc
MA0099.3	FOS::JUN	10.7224	0.905513417	93	102	-	ttgagtcatg
MA0099.3	FOS::JUN	10.7224	0.905513417	93	102	-	ttgagtcatg
MA0471.2	E2F6	12.1118	0.905496596	1229	1241	-	gagggcaggaagg
MA1499.1	HOXB4	7.03938	0.905468473	1172	1179	-	GTCATGAA
UN0197.1	ZNF490	12.6664	0.905363629	1385	1396	+	ggcagcagatgc
MA0875.1	BARX1	6.86708	0.905299671	272	279	+	ATGATTAT
MA1495.1	HOXA1	6.43722	0.905191167	272	279	+	ATGATTAT
UN0124.1	HOXB1	7.12851	0.905180743	938	945	+	ATAATTAT
UN0124.1	HOXB1	7.12851	0.905180743	938	945	-	ATAATTAT
MA1495.1	HOXA1	6.43063	0.905065253	1276	1283	+	CCAATCAC
MA0868.2	SOX8	10.2536	0.905056361	743	752	-	aaaacaaaag
MA0719.1	RHOXF1	5.2277	0.905047134	631	638	-	aagatctg
MA0876.1	BSX	6.64344	0.905009732	1950	1957	-	TTCATTAT
MA0498.2	MEIS1	5.86076	0.904858957	795	801	-	gagacag
MA0908.1	HOXD11	10.5812	0.904771925	98	107	-	ATCATTAAAC
MA0635.1	BARHL2	7.42242	0.904763266	52	61	-	GATAAATAGC
MA0039.4	KLF4	11.4306	0.904751712	239	250	+	ccctccacccca
MA1144.1	FOSL2::JUND	10.768	0.904688665	93	102	+	catgactcaa
MA1103.2	FOXK2	10.443	0.904549182	1659	1669	+	TTGTAAATAAG
MA1562.1	SOX14	12.0103	0.904510864	1549	1558	+	aggaacaatg
MA0894.1	HESX1	8.47485	0.904439956	612	621	-	GATAATTTGC
MA0597.1	THAP1	7.73551	0.90437791	1381	1389	-	ctgccccaa
MA1502.1	HOXB8	7.09501	0.904350688	177	184	-	GTAATAAA
MA0702.2	LMX1A	8.26444	0.904255371	719	726	-	ataattaa
MA0912.2	HOXD3	8.19765	0.904248858	91	98	+	ctcatgac
MA0893.2	GSX2	6.56843	0.904158365	1854	1861	+	GTAGTTAC
MA0895.1	HMBOX1	9.35654	0.904072926	1971	1980	+	GTTAGTAACC
MA0894.1	HESX1	8.45123	0.903986176	1628	1637	+	CATAATTGTA
MA1536.1	NR2C2(var.2)	4.97046	0.903978509	84	91	-	ggggtgga
MA1536.1	NR2C2(var.2)	4.97046	0.903978509	242	249	-	ggggtgga
MA1536.1	NR2C2(var.2)	4.97046	0.903978509	1513	1520	+	ggggtgga
MA1481.1	DRGX	6.88932	0.903920735	581	588	+	GAAATTAG
UN0124.1	HOXB1	7.06244	0.903911747	1172	1179	-	GTCATGAA
MA0903.1	HOXB3	7.30047	0.903825024	1628	1637	-	TACAATTATG
MA1137.1	FOSL1::JUNB	11.1769	0.903787554	194	206	+	gggtgagtcatgg
MA0910.2	HOXD8	7.3534	0.903772743	719	726	+	ttaattat
MA0745.1	SNAI2	7.88362	0.903769849	1605	1613	+	cccaggtgt
MA1496.1	HOXA4	6.44619	0.903714885	540	547	-	GTAATTCG
MA0771.1	HSF4	12.6007	0.903578065	1392	1404	-	ttctagatgcatc
MA0498.2	MEIS1	5.80005	0.903573196	258	264	-	cagacac
MA0718.1	RAX	8.63115	0.90347103	815	824	-	accaatttac
MA1103.2	FOXK2	10.3973	0.903470038	1683	1693	+	TTGTAAATAAA
MA0477.1	FOSL1	9.7182	0.90344533	195	205	-	catgactcacc
MA0902.2	HOXB2	6.61259	0.903426588	269	276	+	CCAATGAT
MA1497.1	HOXA6	8.2372	0.903401965	863	872	-	CTTAATTAGG
MA0671.1	NFIX	6.70558	0.903372278	500	508	+	tgggccagc
MA1518.1	LHX1	6.9195	0.90335277	771	778	+	gaaattac
MA1542.1	OSR1	9.59788	0.903233615	1452	1461	-	acctactgta
MA0524.2	TFAP2C	10.4026	0.903222053	1377	1388	+	aggcttggggca
MA0500.2	MYOG	10.2446	0.90321381	1311	1322	-	tctcagctgttt
MA0745.1	SNAI2	7.8557	0.903212998	1455	1463	+	agtaggtgc
MA0498.2	MEIS1	5.78085	0.903166679	300	306	-	tggacag
MA1496.1	HOXA4	6.41373	0.903056975	1950	1957	-	TTCATTAT
MA0905.1	HOXC10	8.99979	0.903056796	1198	1207	+	CTCATTAATG
MA1498.1	HOXA7	7.13766	0.903044028	1757	1764	-	GTGATTAG
MA0876.1	BSX	6.55315	0.903020589	1444	1451	-	AAAATTAA
MA0876.1	BSX	6.55315	0.903020589	1568	1575	-	AAAATTAA
UN0124.1	HOXB1	7.01426	0.90298641	709	716	-	GTCATCAA
UN0124.1	HOXB1	7.01426	0.90298641	1780	1787	-	GTCATCAA
MA0723.1	VAX2	7.89565	0.902800131	91	98	+	ctcatgac
MA1567.1	TBX6	9.28763	0.902766272	1882	1891	+	caggtgtggt
MA0099.2	FOS::JUN	7.99993	0.902757844	95	101	-	tgagtca
MA0099.2	FOS::JUN	7.99993	0.902757844	197	203	+	tgagtca
MA0597.1	THAP1	7.68023	0.902685909	1926	1934	+	tttcccata
MA1495.1	HOXA1	6.30502	0.902664968	1276	1283	-	GTGATTGG
MA1563.1	SOX18	6.65237	0.902649143	46	53	+	CACGCTGC
MA0664.1	MLXIPL	11.0064	0.902511129	1624	1633	+	tgcacgtgtt
MA0914.1	ISL2	8.26297	0.902467229	672	679	-	gcatttaa
MA0464.2	BHLHE40	9.3034	0.90245488	637	646	-	gccacgtgaa
MA1504.1	HOXC4	6.09974	0.902436907	1854	1861	+	GTAGTTAC
MA0903.1	HOXB3	7.24047	0.902427607	222	231	-	GTAAATTAAT
MA0903.1	HOXB3	7.24047	0.902427607	1439	1448	+	GTAAATTAAT
MA0877.2	BARHL1	6.68243	0.9023976	1201	1208	+	ATTAATGG
MA1536.1	NR2C2(var.2)	4.88183	0.902359966	1298	1305	+	cgggttgg
MA1566.1	TBX3	8.50808	0.902289755	140	149	+	gaggtgtttc
MA0491.2	JUND	11.3113	0.902197669	92	104	+	tcatgactcaatt
MA0500.2	MYOG	10.1922	0.902197552	1311	1322	+	aaacagctgaga
MA1130.1	FOSL2::JUN	10.8346	0.902179846	93	104	-	aattgagtcatg
MA0745.1	SNAI2	7.79914	0.902084714	596	604	-	agcatgtgc
MA1467.1	ATOH1(var.2)	10.5592	0.902012201	1073	1082	-	GCCAGATGTC
MA0892.1	GSX1	7.67346	0.901952639	1201	1210	-	TTCCATTAAT
MA0662.1	MIXL1	7.5571	0.901893552	815	824	-	accaatttac
MA1152.1	SOX15	9.07543	0.901876057	778	787	+	cctttatttt
MA1519.1	LHX5	7.39631	0.901767748	99	106	-	gtaattga
MA0498.2	MEIS1	5.71023	0.901671071	1739	1745	+	aggacag
MA1536.1	NR2C2(var.2)	4.84244	0.901640523	292	299	-	tgggtgag
MA1478.1	DMRTA2	10.8259	0.901632139	1498	1509	-	AATCGATACAGG
MA0875.1	BARX1	6.69793	0.901551959	1237	1244	+	CACATTAA
MA0766.2	GATA5	7.48593	0.901517915	211	220	+	CAGATAAAAT
MA0726.1	VSX2	8.69355	0.901461667	99	106	+	tcaattac
MA0893.2	GSX2	6.42615	0.901353696	1716	1723	-	GTGATTAA
MA0893.2	GSX2	6.42615	0.901353696	1735	1742	+	GTGATTAA
MA1463.1	ARGFX	9.76199	0.90134415	344	353	+	TCAAATTAAA
MA1463.1	ARGFX	9.76199	0.90134415	845	854	+	TCAAATTAAA
MA1463.1	ARGFX	9.76199	0.90134415	1575	1584	-	TCAAATTAAA
UN0170.1	ZNF257	11.9491	0.901288017	1324	1334	-	ctgaggccaga
MA0477.1	FOSL1	9.55852	0.901233676	1788	1798	+	ggtgactaagt
MA1496.1	HOXA4	6.32209	0.901199179	1600	1607	+	TTAATTAA
MA1496.1	HOXA4	6.32209	0.901199179	1600	1607	-	TTAATTAA
MA0597.1	THAP1	7.62973	0.90114031	1085	1093	-	ctgcccttg
MA0719.1	RHOXF1	5.02208	0.901083892	1976	1983	+	agaatcct
MA0699.1	LBX2	8.30812	0.901077741	718	727	-	tataattaat
MA0887.1	EVX1	7.84336	0.901073152	1197	1206	+	ACTCATTAAT
MA0039.4	KLF4	11.247	0.901023414	1512	1523	-	acctccacccct
MA1501.1	HOXB7	9.20903	0.900931553	863	872	-	CTTAATTAGG
MA1536.1	NR2C2(var.2)	4.7994	0.900854549	1519	1526	+	gaggtggg
MA1536.1	NR2C2(var.2)	4.7994	0.900854549	2002	2009	+	gaggtggg
MA1536.1	NR2C2(var.2)	4.7944	0.900763271	1382	1389	+	tggggcag
MA1128.1	FOSL1::JUN	11.2047	0.900738077	92	104	+	tcatgactcaatt
MA1142.1	FOSL1::JUND	9.42116	0.900715312	1430	1439	-	CATGAGGCAT
MA1515.1	KLF2	9.82433	0.900706985	1983	1993	+	taacccaccca
MA1683.1	FOXA3	10.214	0.900702175	347	357	+	AATTAAACATT
MA0063.2	NKX2-5	9.63385	0.900649507	1965	1975	-	gacactcatca
MA0875.1	BARX1	6.65672	0.900638838	216	223	+	AAAATTAT
MA0875.1	BARX1	6.65672	0.900638838	1409	1416	-	AAAATTAT
MA0848.1	FOXO4	7.68615	0.90060836	505	511	+	GTACACA
MA0644.1	ESX1	8.13116	0.900606015	612	621	+	GCAAATTATC
MA0847.2	FOXD2	10.5991	0.900570498	411	423	-	ATAAGATCAACAT
MA0887.1	EVX1	7.82023	0.900546785	99	108	-	AATCATTAAA
MA0077.1	SOX9	9.52864	0.900541117	1551	1559	-	acattgttc
MA0700.2	LHX2	9.70191	0.900488922	97	107	+	actcaattacc
MA0719.1	RHOXF1	4.98893	0.900444849	1826	1833	+	caaatctg
MA0755.1	CUX2	10.2174	0.900425954	325	334	+	TTATCAATGA
MA0684.2	RUNX3	10.422	0.900412496	1883	1894	-	aaaaccacacct
MA0835.2	BATF3	11.0523	0.900381302	146	156	-	ACTGACTAATT
UN0225.1	ZNF770	11.0936	0.900327004	1324	1335	+	tctggcctcagg
MA0904.2	HOXB5	6.95589	0.900303713	100	107	+	TTAATGAT
MA0905.1	HOXC10	8.8352	0.900276039	1515	1524	-	ATAATAAAAG
MA1563.1	SOX18	6.55777	0.900253552	297	304	-	gacagtgg
MA0882.1	DLX6	7.20933	0.90010181	927	934	+	AAAATTAC
MA1536.1	NR2C2(var.2)	4.75769	0.900092802	325	332	-	aaggtggg
MA1634.1	BATF	10.7574	0.900066357	146	156	-	ACTGACTAATT
MA1505.1	HOXC8	6.18463	0.900049571	219	226	+	ATTATTAA
MA1505.1	HOXC8	6.18463	0.900049571	935	942	-	ATTATTAA
MA0910.2	HOXD8	7.16289	0.90000555	787	794	-	gcaataaa
MA1481.1	DRGX	6.68864	0.899914133	1716	1723	-	GTGATTAA
MA1481.1	DRGX	6.68864	0.899914133	1735	1742	+	GTGATTAA
MA0675.1	NKX6-2	7.23729	0.899873372	787	794	-	gcaataaa
MA0820.1	FIGLA	9.22085	0.89983603	986	995	+	GTCACCTGGA
MA1495.1	HOXA1	6.15491	0.89979659	709	716	+	TTGATGAC
MA1495.1	HOXA1	6.15491	0.89979659	1780	1787	+	TTGATGAC
MA0875.1	BARX1	6.61731	0.899765791	613	620	+	CAAATTAT
MA0875.1	BARX1	6.61464	0.899706659	144	151	+	AGAATTAG
MA0675.1	NKX6-2	7.23104	0.899701433	1821	1828	+	ctcatcaa
MA0903.1	HOXB3	7.12277	0.899686787	612	621	+	GCAAATTATC
MA0719.1	RHOXF1	4.94824	0.899660645	631	638	+	cagatctt
MA0722.1	VAX1	7.73414	0.899658097	719	726	-	ataattaa
MA0891.1	GSC2	8.57317	0.89965534	1156	1165	+	CATAATCGTC
MA1132.1	JUN::JUNB	10.3133	0.899510908	195	204	+	ggtgagtcat
MA0904.2	HOXB5	6.91508	0.899488023	1950	1957	-	TTCATTAT
MA1500.1	HOXB6	6.44685	0.89948085	1950	1957	+	ATAATGAA
MA0887.1	EVX1	7.77193	0.899447611	1599	1608	+	TTTAATTAAC
MA1505.1	HOXC8	6.15284	0.899417635	1517	1524	-	ATAATAAA
MA0884.1	DUXA	11.8096	0.899292446	1600	1612	-	ATAAGTTAATTAA
MA1502.1	HOXB8	6.83876	0.899289878	467	474	+	TCAATGAC
MA0868.2	SOX8	9.98564	0.899278238	1647	1656	+	caaacaaagg
MA0899.1	HOXA10	9.79378	0.899190258	98	108	-	AATCATTAAAC
MA1495.1	HOXA1	6.12244	0.899176204	467	474	-	GTCATTGA
UN0330.1	ZNF513	10.278	0.89917509	1228	1237	-	gcaggaagga
MA0811.1	TFAP2B	10.0139	0.899166241	1377	1388	+	aggcttggggca
MA1471.1	BARX2	9.15395	0.899091848	216	227	-	ATTAATAATTTT
MA1567.1	TBX6	9.11648	0.899086426	1607	1616	+	caggtgtggc
MA0882.1	DLX6	7.16978	0.899076424	581	588	-	CTAATTTC
MA0498.2	MEIS1	5.58445	0.899007343	220	226	-	atgccag
UN0200.1	ZNF524	11.1857	0.89897575	1297	1308	-	cctccaacccga
MA0893.2	GSX2	6.30233	0.898912827	613	620	+	CAAATTAT
MA1495.1	HOXA1	6.10858	0.898911447	1232	1239	+	TTCATCAC
MA1652.1	ZKSCAN5	12.8588	0.898891156	183	196	+	ggaggaagagaggg
MA0850.1	FOXP3	7.28008	0.898850658	657	663	-	AAAAACA
MA0875.1	BARX1	6.57524	0.898833611	1224	1231	+	CGAATTAG
UN0335.1	ZNF596	14.6165	0.898803061	65	77	-	ggcgagagGGAGA
MA0664.1	MLXIPL	10.818	0.898784317	1624	1633	-	aacacgtgca
MA1138.1	FOSL2::JUNB	10.2833	0.898753409	1788	1797	+	ggtgactaag
MA0688.1	TBX2	10.7762	0.898750288	1842	1852	-	ggagtgtgaaa
MA1478.1	DMRTA2	10.6785	0.898654108	839	850	-	ATTTGATACTAT
MA0891.1	GSC2	8.53243	0.898651595	1756	1765	+	CCTAATCACA
MA1535.1	NR2C1	6.60511	0.898611965	1464	1472	+	aggggtgaa
MA1497.1	HOXA6	8.04034	0.898541688	1946	1955	+	AGTAATAATG
MA0903.1	HOXB3	7.06987	0.898454829	1756	1765	-	TGTGATTAGG
MA1500.1	HOXB6	6.39686	0.898433443	1947	1954	-	ATTATTAC
UN0329.1	ZNF490	11.374	0.898358809	988	998	+	agggcagcata
MA0674.1	NKX6-1	7.43133	0.898347694	99	106	+	tcaattac
MA1505.1	HOXC8	6.0974	0.898315337	1517	1524	+	TTTATTAT
UN0124.1	HOXB1	6.76514	0.898202204	262	269	+	GCAATGAC
MA1559.1	SNAI3	9.82723	0.898118309	1360	1369	+	ggcaggtggt
MA1559.1	SNAI3	9.82723	0.898118309	1360	1369	+	ggcaggtggt
MA0522.3	TCF3	9.52073	0.898104105	1623	1633	-	aacacgtgcag
MA0876.1	BSX	6.32962	0.898096545	927	934	+	AAAATTAC
UN0134.1	RHOXF2	7.18253	0.89809136	715	722	-	ttaatgcc
MA1524.1	MSGN1	8.68327	0.898067976	1275	1286	+	ccccaagtgttg
MA0152.1	NFATC2	8.59374	0.897985281	553	559	+	tgttcca
MA0152.1	NFATC2	8.59374	0.897985281	1113	1119	-	tgttcca
MA0152.1	NFATC2	8.59374	0.897985281	2030	2036	+	tgttcca
MA0914.1	ISL2	8.08905	0.89794242	2017	2024	+	ccactttg
MA0642.1	EN2	7.96233	0.897932047	1599	1608	-	GTTAATTAAA
MA0024.3	E2F1	12.5065	0.897868853	1652	1663	+	aaaggcgccaag
MA1498.1	HOXA7	6.90348	0.897851269	1716	1723	-	GTGATTAA
MA1498.1	HOXA7	6.90348	0.897851269	1735	1742	+	GTGATTAA
UN0139.1	YBX1	7.58509	0.897762259	466	474	-	catcccacc
MA0878.2	CDX1	9.82998	0.897702415	109	119	+	TATCATAAAAA
MA1505.1	HOXC8	6.06561	0.897683411	219	226	-	TTAATAAT
MA1505.1	HOXC8	6.06561	0.897683411	935	942	+	TTAATAAT
MA1108.2	MXI1	7.14806	0.897601998	637	646	-	gccacgtgaa
MA0642.1	EN2	7.9462	0.897582438	736	745	+	AATAATTAGA
MA0876.1	BSX	6.30586	0.897573187	691	698	-	GCGGTTAA
MA1536.1	NR2C2(var.2)	4.61708	0.897525018	1875	1882	-	gagtttgc
MA0910.2	HOXD8	7.03112	0.897399986	91	98	-	gtcatgag
MA0132.2	PDX1	6.64062	0.897339596	771	778	+	gaaattac
MA0644.1	ESX1	8.00281	0.897306257	1275	1284	+	CCCAATCACC
MA0904.2	HOXB5	6.80522	0.897291979	1172	1179	+	TTCATGAC
MA0809.2	TEAD4	10.894	0.897287366	524	535	+	ttccattccagc
MA0900.2	HOXA2	6.22061	0.897283586	262	269	-	GTCATTGC
MA0671.1	NFIX	6.44552	0.89724984	712	720	-	aatgccatg
MA0721.1	UNCX	7.45028	0.897233563	816	823	-	ccaattta
MA1593.1	ZNF317	12.1017	0.897127294	1311	1322	+	aaacagctgaga
MA1142.1	FOSL1::JUND	9.28513	0.897053174	1788	1797	+	ggtgactaag
MA0766.2	GATA5	7.20023	0.896914727	322	331	-	TTGATAAAGA
MA0887.1	EVX1	7.66056	0.89691322	1156	1165	-	GACGATTATG
MA1480.1	DPRX	9.85141	0.896872809	370	379	+	AGATGATCTA
MA1549.1	POU6F1(var.2)	8.63019	0.896859538	1819	1828	-	ttgatgagct
MA0914.1	ISL2	8.04575	0.896815845	816	823	-	ccaattta
MA0745.1	SNAI2	7.53142	0.896744398	326	334	-	ggaaggtgg
MA0889.1	GBX1	8.14073	0.896731775	937	946	+	AATAATTATT
MA0889.1	GBX1	8.14073	0.896731775	937	946	-	AATAATTATT
MA1463.1	ARGFX	9.48872	0.896675583	863	872	-	CTTAATTAGG
MA0763.1	ETV3	10.8589	0.896441803	403	412	-	ATCGGATGTA
MA1495.1	HOXA1	5.97629	0.896383589	269	276	+	CCAATGAT
MA0648.1	GSC	8.77883	0.896347056	143	152	-	ACTAATTCTT
MA0635.1	BARHL2	6.96689	0.896283464	879	888	-	aataaatatt
MA1499.1	HOXB4	6.54089	0.896270928	1950	1957	+	ATAATGAA
MA0658.1	LHX6	8.62273	0.896265558	718	727	-	tataattaat
UN0139.1	YBX1	7.49525	0.896258716	1533	1541	-	cttcccacc
MA0873.1	HOXD12	10.6321	0.896251773	98	108	-	AATCATTAAAC
MA1498.1	HOXA7	6.82905	0.896200667	1426	1433	-	GCATTTAC
MA0876.1	BSX	6.24289	0.896185922	223	230	-	TAAATTAA
MA0876.1	BSX	6.24289	0.896185922	1440	1447	+	TAAATTAA
MA1505.1	HOXC8	5.97041	0.895790626	269	276	+	CCAATGAT
MA0671.1	NFIX	6.38157	0.895744359	1080	1088	-	cttgcccaa
UN0333.1	ZNF548	9.98072	0.895737582	1460	1469	-	acccctgcac
MA0599.1	KLF5	7.26646	0.895692375	649	658	+	gctcctcctc
MA1518.1	LHX1	6.66116	0.895638785	771	778	-	gtaatttc
MA0893.2	GSX2	6.13561	0.8956262	144	151	+	AGAATTAG
MA0644.1	ESX1	7.93188	0.895482795	1628	1637	-	TACAATTATG
MA0803.1	TBX15	9.29923	0.895471849	798	805	-	aggtgaga
MA0671.1	NFIX	6.35956	0.895226045	1539	1547	+	aaggccagg
MA0877.2	BARHL1	6.36544	0.895213314	1757	1764	+	CTAATCAC
MA1471.1	BARX2	8.90509	0.895179886	140	151	+	TTTAAGAATTAG
MA0099.3	FOS::JUN	10.1847	0.895106042	1788	1797	-	cttagtcacc
MA0099.3	FOS::JUN	10.1847	0.895106042	1788	1797	-	cttagtcacc
MA0902.2	HOXB2	6.16954	0.895092981	100	107	+	TTAATGAT
MA0892.1	GSX1	7.41965	0.89506007	1949	1958	-	ATTCATTATT
MA1495.1	HOXA1	5.90631	0.895046389	1232	1239	-	GTGATGAA
MA1504.1	HOXC4	5.71027	0.894961864	27	34	+	CCCATTGG
MA0875.1	BARX1	6.40048	0.894961646	223	230	-	TAAATTAA
MA0875.1	BARX1	6.40048	0.894961646	1440	1447	+	TAAATTAA
MA0671.1	NFIX	6.34678	0.894925257	1324	1332	-	gaggccaga
MA0464.2	BHLHE40	8.84434	0.894828592	1624	1633	+	tgcacgtgtt
MA1505.1	HOXC8	5.9209	0.894806151	269	276	-	ATCATTGG
MA0877.2	BARHL1	6.34418	0.894731428	349	356	+	TTAAACAT
MA0136.2	ELF5	9.70187	0.894708242	182	192	+	aggaggaagag
MA0876.1	BSX	6.17461	0.894681858	1854	1861	+	GTAGTTAC
MA0644.1	ESX1	7.89937	0.89464716	344	353	+	TCAAATTAAA
MA0644.1	ESX1	7.89937	0.89464716	845	854	+	TCAAATTAAA
MA0644.1	ESX1	7.89937	0.89464716	1575	1584	-	TCAAATTAAA
MA0894.1	HESX1	7.96185	0.894584249	222	231	-	GTAAATTAAT
MA0894.1	HESX1	7.96185	0.894584249	1439	1448	+	GTAAATTAAT
MA0775.1	MEIS3	7.47474	0.894575307	1725	1732	+	aagacagg
UN0139.1	YBX1	7.39329	0.894552531	329	337	+	ccttccacc
MA0693.2	VDR	8.10168	0.894503904	868	875	+	ggggttca
MA1478.1	DMRTA2	10.4706	0.894455927	728	739	-	TATTGAAACACT
MA0904.2	HOXB5	6.66146	0.89441817	1172	1179	-	GTCATGAA
MA1108.2	MXI1	6.973	0.89433077	1589	1598	-	cacacatagc
MA0882.1	DLX6	6.98585	0.894307203	1444	1451	-	AAAATTAA
MA0882.1	DLX6	6.98585	0.894307203	1568	1575	-	AAAATTAA
MA1505.1	HOXC8	5.89033	0.894198428	125	132	+	ACAATAAC
MA1505.1	HOXC8	5.89033	0.894198428	1655	1662	-	ACAATAAC
MA1495.1	HOXA1	5.86152	0.894190385	269	276	-	ATCATTGG
MA1495.1	HOXA1	5.85999	0.894161246	709	716	-	GTCATCAA
MA1495.1	HOXA1	5.85999	0.894161246	1780	1787	-	GTCATCAA
MA0831.2	TFE3	8.55068	0.894139095	91	98	+	ctcatgac
MA0893.2	GSX2	6.05936	0.894122984	1444	1451	-	AAAATTAA
MA0893.2	GSX2	6.05936	0.894122984	1568	1575	-	AAAATTAA
MA1103.2	FOXK2	10.0018	0.894113742	1922	1932	-	CTGTAAATAAA
MA0906.1	HOXC12	10.313	0.894009582	109	119	+	TATCATAAAAA
MA0671.1	NFIX	6.30767	0.894004414	266	274	+	ccttccaac
MA0903.1	HOXB3	6.87768	0.893979056	926	935	+	AAAAATTACT
MA0710.1	NOTO	7.13574	0.893917767	718	727	-	tataattaat
MA0719.1	RHOXF1	4.6496	0.893904507	1270	1277	+	tgaagccc
MA1558.1	SNAI1	8.2005	0.893865018	1605	1614	+	cccaggtgtg
MA1558.1	SNAI1	8.2005	0.893865018	1605	1614	+	cccaggtgtg
MA1581.1	ZBTB6	11.5916	0.893816859	1812	1824	+	aagcttgagctca
MA0878.2	CDX1	9.51763	0.893755825	175	185	-	AGTAATAAATA
UN0124.1	HOXB1	6.52811	0.893650036	1232	1239	-	GTGATGAA
MA1500.1	HOXB6	6.16849	0.893648424	1950	1957	-	TTCATTAT
MA0642.1	EN2	7.76117	0.893572804	1756	1765	+	CCTAATCACA
MA0882.1	DLX6	6.95736	0.893568357	1276	1283	+	CCAATCAC
UN0115.1	DMRTA1	10.6538	0.893535852	1816	1827	+	TACTGTTACAAA
UN0245.1	ZSCAN20	9.82707	0.893501833	442	454	-	cctctccagacgg
MA1496.1	HOXA4	5.93994	0.893451986	1950	1957	+	ATAATGAA
MA0039.4	KLF4	10.8702	0.893372823	81	92	+	ttctccacccct
MA0707.1	MNX1	8.03714	0.893337712	882	891	-	gtcaataaat
MA0775.1	MEIS3	7.4139	0.893227854	794	801	-	gagacagg
MA0031.1	FOXD1	9.33475	0.893214015	876	883	+	gtaaatat
MA0671.1	NFIX	6.27322	0.893193506	1871	1879	-	tttgcccag
MA0808.1	TEAD3	6.51103	0.893191089	526	533	+	ccattcca
MA1549.1	POU6F1(var.2)	8.41905	0.893056791	89	98	-	gtcatgaggg
UN0199.1	ZNF518A	10.0236	0.893056067	782	791	-	ataaaaaata
MA0875.1	BARX1	6.30784	0.892909096	1950	1957	-	TTCATTAT
MA0903.1	HOXB3	6.8312	0.892896466	934	943	-	AATTATTAAG
MA0847.2	FOXD2	9.9967	0.892848171	1684	1696	+	TGTAAATAAATAA
MA0882.1	DLX6	6.92944	0.892844508	1466	1473	+	CCTATTAT
MA0886.1	EMX2	7.24094	0.892714952	1949	1958	+	AATAATGAAT
MA0673.1	NKX2-8	6.75496	0.892686075	1997	2005	-	cctcttgat
MA1481.1	DRGX	6.32364	0.89262668	1198	1205	+	CTCATTAA
MA1144.1	FOSL2::JUND	10.0984	0.892589369	1788	1797	+	ggtgactaag
MA1566.1	TBX3	8.1181	0.892540783	1519	1528	+	gaggtgggat
MA1566.1	TBX3	8.1181	0.892540783	2002	2011	+	gaggtgggat
MA0499.2	MYOD1	10.9964	0.892529192	1358	1370	-	caccacctgccct
MA0104.4	MYCN	10.8361	0.892511902	636	647	+	cttcacgtggct
MA0104.4	MYCN	10.8361	0.892511902	636	647	-	agccacgtgaag
MA0104.4	MYCN	10.8361	0.892511902	636	647	+	cttcacgtggct
MA0104.4	MYCN	10.8361	0.892511902	636	647	-	agccacgtgaag
MA0809.2	TEAD4	10.6415	0.892417073	1863	1874	+	ccaaattcctgg
MA1502.1	HOXB8	6.49036	0.892409136	1947	1954	+	GTAATAAT
MA0805.1	TBX1	8.91801	0.892343878	798	805	-	aggtgaga
MA1536.1	NR2C2(var.2)	4.33272	0.892331907	320	327	-	gggtttgc
MA0808.1	TEAD3	6.45516	0.89232613	674	681	+	aaatgcca
MA1536.1	NR2C2(var.2)	4.3315	0.892309693	163	170	+	gagttgag
MA0719.1	RHOXF1	4.56478	0.892269603	1401	1408	+	agaagcca
MA1497.1	HOXA6	7.78532	0.892245538	736	745	-	TCTAATTATT
MA0877.2	BARHL1	6.23402	0.892234791	963	970	-	TTAAACAA
MA0877.2	BARHL1	6.23356	0.892224417	1415	1422	+	TTAAGCGC
MA0805.1	TBX1	8.90952	0.892194839	1464	1471	+	aggggtga
MA1530.1	NKX6-3	7.17762	0.892186655	428	436	-	cccatcatt
MA1511.1	KLF10	9.58742	0.89217649	1665	1675	+	cccactcccct
MA0745.2	SNAI2	10.6823	0.892136595	1358	1370	-	caccacctgccct
MA0745.2	SNAI2	10.6823	0.892136595	1358	1370	-	caccacctgccct
MA0899.1	HOXA10	9.45443	0.892135235	1598	1608	-	GTTAATTAAAG
MA0745.1	SNAI2	7.29895	0.892107222	138	146	+	aggaggtgt
MA1559.1	SNAI3	9.43866	0.892106807	1624	1633	-	aacacgtgca
MA1559.1	SNAI3	9.43866	0.892106807	1624	1633	-	aacacgtgca
UN0318.1	ZNF189	12.2319	0.892102077	1112	1124	-	cgtcctgttccag
MA0673.1	NKX2-8	6.72244	0.892097966	851	859	+	cttcttgaa
UN0124.1	HOXB1	6.44682	0.892088836	540	547	-	GTAATTCG
MA1498.1	HOXA7	6.64271	0.892068816	1172	1179	+	TTCATGAC
MA0662.1	MIXL1	7.17956	0.892067909	1097	1106	-	ggcaatcagc
MA0625.1	NFATC3	9.16878	0.891945578	521	530	+	tcattccatt
MA0122.2	NKX3-2	8.78153	0.891929264	2016	2024	+	cccactttg
MA1535.1	NR2C1	6.25781	0.891923828	737	745	-	aagggtgat
MA0723.1	VAX2	7.48216	0.891869118	719	726	-	ataattaa
MA1558.1	SNAI1	8.08952	0.891867405	1455	1464	+	agtaggtgca
MA1558.1	SNAI1	8.08952	0.891867405	1455	1464	+	agtaggtgca
MA0158.2	HOXA5	6.54429	0.891835642	200	207	-	tccatgac
MA0806.1	TBX4	8.28379	0.891745808	141	148	+	aggtgttt
MA0506.1	NRF1	9.29053	0.89172334	1372	1382	-	aagcctgccca
MA1505.1	HOXC8	5.76531	0.891712709	1520	1527	+	ATTATTAT
MA0090.3	TEAD1	11.5301	0.891617893	524	536	+	ttccattccagcc
MA1536.1	NR2C2(var.2)	4.29321	0.891610391	103	110	-	aggggtaa
MA0904.2	HOXB5	6.51844	0.891559353	1950	1957	+	ATAATGAA
MA0042.2	FOXI1	7.54595	0.89155485	54	60	-	ATAAATA
MA0042.2	FOXI1	7.54595	0.89155485	881	887	-	ataaata
MA0899.1	HOXA10	9.4256	0.891535774	1714	1724	-	AGTGATTAAAT
MA0899.1	HOXA10	9.4256	0.891535774	1734	1744	+	AGTGATTAAAT
MA0498.2	MEIS1	5.22697	0.891436963	1045	1051	-	gcgacag
MA0719.1	RHOXF1	4.52007	0.891407708	31	38	+	AGGAGCCA
MA0719.1	RHOXF1	4.52007	0.891407708	647	654	-	aggagcca
MA0658.1	LHX6	8.33001	0.891259894	718	727	+	attaattata
MA0877.2	BARHL1	6.18804	0.891192645	1199	1206	-	ATTAATGA
MA1115.1	POU5F1	10.1169	0.891187785	811	821	+	caatgtaaatt
MA0902.2	HOXB2	5.95879	0.891128919	581	588	+	GAAATTAG
MA1476.1	DLX5	6.22076	0.89111682	581	588	+	GAAATTAG
MA1505.1	HOXC8	5.73475	0.8911051	125	132	-	GTTATTGT
MA1505.1	HOXC8	5.73475	0.8911051	1655	1662	+	GTTATTGT
MA1505.1	HOXC8	5.73352	0.891080773	1520	1527	-	ATAATAAT
MA1478.1	DMRTA2	10.3031	0.891073022	1817	1828	-	GTTTGTAACAGT
MA0907.1	HOXC13	10.932	0.891029281	1681	1691	+	CCTTGTAAATA
MA1471.1	BARX2	8.63229	0.890891673	1788	1799	-	GTATATCATTTT
MA0719.1	RHOXF1	4.49094	0.890846365	1585	1592	+	cagagcta
MA0770.1	HSF2	12.8743	0.890827029	1748	1760	+	atccagaagcttc
MA0846.1	FOXC2	10.0887	0.890820993	1608	1619	-	TGCGTAAATAAG
MA1471.1	BARX2	8.62759	0.890817766	923	934	+	TGTAAAAATTAC
MA0849.1	FOXO6	6.878	0.890790258	175	181	-	ATAAATA
MA0849.1	FOXO6	6.878	0.890790258	1689	1695	+	ATAAATA
MA0849.1	FOXO6	6.878	0.890790258	1693	1699	+	ATAAATA
MA0904.2	HOXB5	6.47763	0.890743663	100	107	-	ATCATTAA
UN0308.1	ESR2	9.75668	0.890692563	427	438	-	TCAAGGTCATTT
MA0048.2	NHLH1	10.3564	0.890689699	1312	1321	+	aacagctgag
MA1496.1	HOXA4	5.80331	0.890682073	1629	1636	+	ATAATTGT
MA0498.2	MEIS1	5.18944	0.890642259	1242	1248	+	ccgacat
MA1512.1	KLF11	10.0421	0.89062822	1443	1453	-	tacccacccac
MA0900.2	HOXA2	5.80444	0.890599913	1629	1636	-	ACAATTAT
MA0491.2	JUND	10.6445	0.890585831	92	104	-	aattgagtcatga
MA1570.1	TFAP4(var.2)	8.01256	0.890569203	1312	1321	-	ctcagctgtt
MA1536.1	NR2C2(var.2)	4.23431	0.890534735	1362	1369	+	caggtggt
MA0039.4	KLF4	10.7301	0.890529979	1443	1454	-	gtacccacccac
MA0478.1	FOSL2	8.48571	0.890473446	94	104	-	aattgagtcat
MA0478.1	FOSL2	8.48571	0.890473446	94	104	-	aattgagtcat
MA0663.1	MLX	11.1506	0.890459518	637	646	+	ttcacgtggc
MA0642.1	EN2	7.61722	0.890453255	736	745	-	TCTAATTATT
MA0886.1	EMX2	7.10569	0.890427777	99	108	-	AATCATTAAA
MA0522.3	TCF3	9.16846	0.890404728	1516	1526	-	cccacctccac
UN0139.1	YBX1	7.14439	0.890387061	431	439	-	cctcccatc
MA0910.2	HOXD8	6.67598	0.890377403	200	207	-	tccatgac
MA0903.1	HOXB3	6.72246	0.890364191	1223	1232	+	GCGAATTAGT
MA0900.2	HOXA2	5.78971	0.890363356	1757	1764	-	GTGATTAG
MA1496.1	HOXA4	5.78711	0.890353664	1202	1209	-	TCCATTAA
MA0892.1	GSX1	7.2454	0.890327712	1236	1245	+	TCACATTAAA
MA0908.1	HOXD11	9.84651	0.890314388	1658	1667	+	ATTGTAAATA
MA0878.2	CDX1	9.24432	0.890302393	1515	1525	-	AATAATAAAAG
MA0891.1	GSC2	8.19052	0.890228438	621	630	+	CCTATTCCTC
MA0710.1	NOTO	6.92403	0.890173894	815	824	-	accaatttac
UN0225.1	ZNF770	10.5077	0.890091149	1145	1156	-	ggctgcctcaac
MA0812.1	TFAP2B(var.2)	9.22721	0.890067092	396	406	+	agcctccagct
MA0848.1	FOXO4	7.14871	0.889983145	657	663	-	AAAAACA
MA0662.1	MIXL1	7.09875	0.889964921	770	779	+	tgaaattacc
MA0882.1	DLX6	6.81725	0.889935305	216	223	+	AAAATTAT
MA0882.1	DLX6	6.81725	0.889935305	1409	1416	-	AAAATTAT
MA0903.1	HOXB3	6.70245	0.88989813	218	227	+	AATTATTAAT
MA1132.1	JUN::JUNB	9.88555	0.889855344	476	485	-	gatgactcct
UN0227.1	ZNF780A	10.4105	0.889812432	1231	1240	+	ttcctgccct
MA0882.1	DLX6	6.81041	0.889757916	100	107	-	ATCATTAA
MA0745.1	SNAI2	7.17797	0.889693884	1265	1273	-	ttcaggttg
MA0671.1	NFIX	6.12424	0.889686111	1371	1379	-	cctgcccac
MA0464.2	BHLHE40	8.53445	0.8896806	637	646	+	ttcacgtggc
MA1500.1	HOXB6	5.97747	0.889646073	1517	1524	+	TTTATTAT
MA0084.1	SRY	8.3653	0.889631382	1646	1654	+	tcaaacaaa
MA1540.1	NR5A1	9.44351	0.889608944	1083	1093	+	ggcaagggcag
MA0904.2	HOXB5	6.4197	0.889585638	1629	1636	+	ATAATTGT
MA0725.1	VSX1	7.84664	0.889511975	719	726	-	ataattaa
MA0039.4	KLF4	10.6794	0.889500022	1714	1725	+	gactccacccaa
MA1558.1	SNAI1	7.95343	0.889417946	595	604	-	agcatgtgca
MA1558.1	SNAI1	7.95343	0.889417946	595	604	-	agcatgtgca
MA0673.1	NKX2-8	6.57138	0.889366458	1302	1310	-	cccctccaa
UN0139.1	YBX1	7.08003	0.889309975	81	89	+	ttctccacc
MA0893.2	GSX2	5.81506	0.889307113	1629	1636	+	ATAATTGT
UN0115.1	DMRTA1	10.4005	0.889253233	1817	1828	-	GTTTGTAACAGT
UN0307.1	EOMES	9.85871	0.889231622	1846	1856	+	CCCAGTAGGTA
MA0760.1	ERF	10.6602	0.889226238	403	412	-	ATCGGATGTA
MA0888.1	EVX2	7.16842	0.889222352	1156	1165	-	GACGATTATG
MA1580.1	ZBTB32	9.56528	0.889086683	1450	1459	+	ggtacagtag
MA1642.1	NEUROG2(var.2)	9.78199	0.889028891	1386	1398	+	gcagcagatgcat
MA0042.2	FOXI1	7.41285	0.889011816	747	753	-	gaaaaca
MA0042.2	FOXI1	7.41285	0.889011816	1630	1636	-	gaaaaca
MA0057.1	MZF1(var.2)	8.46718	0.888920321	85	94	-	tgaggggtgg
MA0630.1	SHOX	7.34143	0.888889044	816	823	+	taaattgg
MA1502.1	HOXB8	6.30795	0.888806558	576	583	+	TCAATGAA
MA0877.2	BARHL1	6.08221	0.888794148	1238	1245	-	TTTAATGT
MA1500.1	HOXB6	5.93368	0.888728698	599	606	-	ATAATAAC
UN0139.1	YBX1	7.04322	0.888694066	734	742	+	agtatcacc
MA1515.1	KLF2	9.21177	0.888671534	1714	1724	+	gactccaccca
MA0893.2	GSX2	5.77927	0.888601593	1056	1063	-	CTCGTTGG
MA1536.1	NR2C2(var.2)	4.12674	0.888570281	1840	1847	+	ggtttcac
MA0873.1	HOXD12	10.1226	0.888555372	109	119	+	TATCATAAAAA
MA0528.2	ZNF263	11.22	0.888274608	176	187	+	gagaggaggagg
MA1487.1	FOXE1	12.7169	0.888243325	958	972	-	TATTAAACAAATAAA
MA0654.1	ISX	6.89293	0.888236465	816	823	-	ccaattta
MA0904.2	HOXB5	6.35212	0.888234586	269	276	+	CCAATGAT
MA1535.1	NR2C1	6.06565	0.888223245	1341	1349	+	aaagggcat
MA0904.2	HOXB5	6.35077	0.888207792	1629	1636	-	ACAATTAT
UN0115.1	DMRTA1	10.3383	0.888201338	728	739	-	TATTGAAACACT
MA1535.1	NR2C1	6.0633	0.888178011	1785	1793	+	gagggtgac
MA0498.2	MEIS1	5.07307	0.888177856	667	673	+	ttgactt
MA1535.1	NR2C1	6.06308	0.888173796	236	244	-	ggagggcaa
MA0806.1	TBX4	8.10445	0.88812986	1844	1851	-	gagtgtga
MA0892.1	GSX1	7.16222	0.8880688	218	227	+	AATTATTAAT
MA0675.1	NKX6-2	6.8083	0.888066143	883	890	-	tcaataaa
MA0812.1	TFAP2B(var.2)	9.09257	0.888025848	863	873	-	aaccccaggca
MA0801.1	MGA	8.01829	0.888025665	465	472	+	aggtggga
MA0801.1	MGA	8.01829	0.888025665	1520	1527	+	aggtggga
MA0801.1	MGA	8.01829	0.888025665	2003	2010	+	aggtggga
MA0882.1	DLX6	6.74124	0.887964591	1757	1764	+	CTAATCAC
MA0042.2	FOXI1	7.35739	0.887952259	885	891	-	gtcaata
MA0746.2	SP3	10.7693	0.887936827	1664	1676	+	gcccactcccctc
MA1511.1	KLF10	9.26486	0.887893833	1443	1453	-	tacccacccac
MA1535.1	NR2C1	6.04668	0.887857919	511	519	-	tgagggcag
MA1463.1	ARGFX	8.97228	0.8878528	344	353	-	TTTAATTTGA
MA1463.1	ARGFX	8.97228	0.8878528	845	854	-	TTTAATTTGA
MA1463.1	ARGFX	8.97228	0.8878528	1575	1584	+	TTTAATTTGA
MA0077.1	SOX9	9.08552	0.887820571	1648	1656	-	cctttgttt
MA1498.1	HOXA7	6.45061	0.88780895	269	276	+	CCAATGAT
MA0661.1	MEOX1	7.87171	0.887795459	718	727	+	attaattata
MA0498.2	MEIS1	5.04988	0.887686799	1712	1718	+	ttgactc
UN0149.1	ZBTB44	8.34784	0.887683442	20	30	+	AGGATGCAGAG
UN0149.1	ZBTB44	8.34784	0.887683442	351	361	+	gggatgcaggc
MA0027.2	EN1	6.72224	0.887649137	771	778	+	gaaattac
MA0738.1	HIC2	7.1405	0.887593073	1252	1260	+	GTTCCCACC
MA0597.1	THAP1	7.18683	0.887585404	986	994	-	ctgccctgg
MA0597.1	THAP1	7.18683	0.887585404	1176	1184	-	ctgccctgg
MA0597.1	THAP1	7.18683	0.887585404	1896	1904	+	ctgccctgg
UN0332.1	ZNF534	11.6453	0.887525028	69	81	+	Cctctcgccctct
MA0673.1	NKX2-8	6.46659	0.887471597	1666	1674	+	ccactcccc
MA0090.3	TEAD1	11.2972	0.887450995	1863	1875	+	ccaaattcctggg
MA0900.2	HOXA2	5.60554	0.887405566	467	474	-	GTCATTGA
MA0673.1	NKX2-8	6.46105	0.887371535	1966	1974	-	acactcatc
MA0522.3	TCF3	9.02874	0.887350873	1604	1614	-	cacacctgggc
MA0738.1	HIC2	7.12955	0.887349138	1272	1280	+	ATACCCAAT
MA0775.1	MEIS3	7.14827	0.887345653	1044	1051	-	gcgacagg
MA1141.1	FOS::JUND	10.785	0.8872956	92	104	-	aattgagtcatga
MA0597.1	THAP1	7.17427	0.887201113	964	972	-	cttccctcc
MA0666.1	MSX1	7.17545	0.887180384	1098	1105	-	gcaatcag
MA1563.1	SOX18	6.04098	0.887167	1560	1567	-	caccctgc
UN0227.1	ZNF780A	10.2615	0.887158814	1028	1037	-	atcctgcctc
MA0490.2	JUNB	10.6879	0.887150738	194	206	+	gggtgagtcatgg
MA0144.2	STAT3	7.38915	0.887070944	750	760	-	tttctgtgaaa
MA0805.1	TBX1	8.60867	0.886913909	1844	1851	-	gagtgtga
MA0894.1	HESX1	7.56252	0.886912346	222	231	+	ATTAATTTAC
MA0894.1	HESX1	7.56252	0.886912346	1439	1448	-	ATTAATTTAC
MA0805.1	TBX1	8.60747	0.886892934	465	472	+	aggtggga
MA0805.1	TBX1	8.60747	0.886892934	1520	1527	+	aggtggga
MA0805.1	TBX1	8.60747	0.886892934	2003	2010	+	aggtggga
MA0846.1	FOXC2	9.83548	0.886861236	1658	1669	+	ATTGTAAATAAG
MA1547.1	PITX2	7.05892	0.886845588	2007	2014	-	gaaatccc
MA1540.1	NR5A1	9.30287	0.886767688	1536	1546	+	gggaaggccag
MA1641.1	MYF5	9.6401	0.88673706	1569	1580	-	ctccagctgctc
MA1481.1	DRGX	6.02864	0.886736824	1950	1957	-	TTCATTAT
MA1641.1	MYF5	9.63982	0.886731827	1569	1580	+	gagcagctggag
MA0513.1	SMAD2::SMAD3::SMAD4	12.3678	0.886728304	642	654	+	gtggctggctcct
MA0599.1	KLF5	6.55978	0.886702431	1208	1217	-	gccccagccc
MA0671.1	NFIX	5.99057	0.886539171	1798	1806	+	tgtgccacc
MA0722.1	VAX1	7.27124	0.886517595	91	98	+	ctcatgac
MA1504.1	HOXC4	5.26732	0.886460524	581	588	+	GAAATTAG
MA0902.2	HOXB2	5.70784	0.886408739	5	12	+	TCCATGAA
MA0721.1	UNCX	7.08046	0.886349398	883	890	-	tcaataaa
MA1505.1	HOXC8	5.49541	0.886346574	193	200	+	TCTATTAA
MA1536.1	NR2C2(var.2)	4.00381	0.886325288	769	776	-	aatttcag
MA1504.1	HOXC4	5.25988	0.886317609	1444	1451	-	AAAATTAA
MA1504.1	HOXC4	5.25988	0.886317609	1568	1575	-	AAAATTAA
MA1564.1	SP9	10.8853	0.886306005	1665	1676	+	cccactcccctc
MA0498.2	MEIS1	4.98454	0.886303117	892	898	+	tggacaa
MA0877.2	BARHL1	5.97205	0.886297511	99	106	+	TTTAATGA
MA0850.1	FOXP3	6.77879	0.886238374	791	797	-	GCAAAGA
MA0498.2	MEIS1	4.97926	0.88619119	94	100	+	atgactc
MA0498.2	MEIS1	4.97926	0.88619119	198	204	-	atgactc
MA0498.2	MEIS1	4.97926	0.88619119	478	484	-	atgactc
MA1128.1	FOSL1::JUN	10.4132	0.886154068	194	206	+	gggtgagtcatgg
MA0714.1	PITX3	7.9473	0.886140164	392	400	+	tctaagcct
UN0227.1	ZNF780A	10.2038	0.886130067	1372	1381	-	agcctgccca
MA1559.1	SNAI3	9.05204	0.886125493	595	604	-	agcatgtgca
MA1559.1	SNAI3	9.05204	0.886125493	595	604	-	agcatgtgca
MA0903.1	HOXB3	6.54026	0.886121071	143	152	+	AAGAATTAGT
MA0642.1	EN2	7.4157	0.88608618	1628	1637	-	TACAATTATG
UN0323.1	ZNF425	9.50994	0.886080432	1905	1915	+	tccagggccga
MA0711.1	OTX1	6.50131	0.886079747	715	722	-	ttaatgcc
MA0892.1	GSX1	7.08558	0.885987441	1756	1765	+	CCTAATCACA
MA0137.3	STAT1	9.18764	0.885955926	750	760	-	tttctgtgaaa
MA0671.1	NFIX	5.96498	0.885936752	1580	1588	+	ggtggcaga
MA0902.2	HOXB2	5.67808	0.88584898	328	335	+	TCAATGAT
MA1558.1	SNAI1	7.75424	0.885832665	1624	1633	-	aacacgtgca
MA1558.1	SNAI1	7.75424	0.885832665	1624	1633	-	aacacgtgca
MA1120.1	SOX13	9.00612	0.885828166	1648	1658	+	aaacaaaggcg
MA0673.1	NKX2-8	6.37462	0.885808693	1805	1813	+	cctctccaa
MA1497.1	HOXA6	7.52144	0.885730656	1853	1862	+	GGTAGTTACT
MA1504.1	HOXC4	5.22847	0.88571473	1237	1244	+	CACATTAA
MA1468.1	ATOH7	8.40244	0.885681344	1073	1082	-	GCCAGATGTC
MA1535.1	NR2C1	5.93226	0.885654589	1085	1093	+	caagggcag
MA0661.1	MEOX1	7.76751	0.885648591	1963	1972	-	actcatcacc
MA0894.1	HESX1	7.49525	0.885619996	243	252	-	CCAAATTGAC
MA0766.2	GATA5	6.49719	0.885587452	1755	1764	-	GTGATTAGGG
MA0802.1	TBR1	9.9914	0.885540707	796	805	-	aggtgagaca
MA0068.2	PAX4	8.6291	0.88551283	719	726	-	ataattaa
MA1536.1	NR2C2(var.2)	3.95739	0.885477584	1458	1465	+	aggtgcag
MA0024.3	E2F1	11.7492	0.885258902	1652	1663	-	cttggcgccttt
MA0888.1	EVX2	6.98461	0.885258126	1628	1637	-	TACAATTATG
MA0489.1	JUN(var.2)	9.35006	0.885252429	795	808	-	agtaggtgagacag
MA1517.1	KLF6	9.10066	0.885249113	1983	1993	+	taacccaccca
MA1142.1	FOSL1::JUND	8.84589	0.885228296	476	485	-	gatgactcct
MA0887.1	EVX1	7.14495	0.885180098	1628	1637	-	TACAATTATG
MA1648.1	TCF12(var.2)	9.12982	0.885079356	1569	1579	-	tccagctgctc
MA0719.1	RHOXF1	4.18879	0.885022509	1033	1040	-	gggatcct
MA0642.1	EN2	7.36502	0.884988053	261	270	+	TGCAATGACC
MA0877.2	BARHL1	5.91234	0.884944294	1731	1738	+	GTAAGTGA
MA0047.3	FOXA2	9.46475	0.884942964	1280	1290	-	atgtcaacact
MA1683.1	FOXA3	9.52608	0.884936207	603	613	+	TTATAAACAGC
MA1535.1	NR2C1	5.89255	0.884889907	1234	1242	-	ggagggcag
MA0632.2	TCFL5	7.35306	0.884878757	1623	1632	-	acacgtgcag
MA0909.2	HOXD13	10.159	0.88482423	124	134	+	GACAATAACAA
MA0904.2	HOXB5	6.18104	0.88481493	269	276	-	ATCATTGG
MA0888.1	EVX2	6.96211	0.884772849	580	589	+	TGAAATTAGA
MA1481.1	DRGX	5.92905	0.884748493	927	934	+	AAAATTAC
MA1501.1	HOXB7	8.3453	0.884641679	176	185	-	AGTAATAAAT
MA1517.1	KLF6	9.0653	0.884613526	1562	1572	-	gctcacaccct
MA0648.1	GSC	8.23837	0.884494138	1756	1765	+	CCTAATCACA
MA0668.1	NEUROD2	7.3256	0.884478009	1286	1295	+	gacatattgg
MA0147.3	MYC	10.3728	0.884402224	1623	1634	-	aaacacgtgcag
MA0147.3	MYC	10.3728	0.884402224	1623	1634	-	aaacacgtgcag
MA0688.1	TBX2	10.0256	0.884401848	1562	1572	+	agggtgtgagc
MA0902.2	HOXB2	5.6005	0.884389679	1716	1723	-	GTGATTAA
MA0902.2	HOXB2	5.6005	0.884389679	1735	1742	+	GTGATTAA
MA1479.1	DMRTC2	11.6665	0.88437489	839	850	-	ATTTGATACTAT
MA1130.1	FOSL2::JUN	9.87293	0.884371508	145	156	+	GAATTAGTCAGT
MA1121.1	TEAD2	11.1722	0.884333536	524	536	+	ttccattccagcc
MA0899.1	HOXA10	9.07725	0.884293626	646	656	+	AGCAAAAAAAT
MA0882.1	DLX6	6.59928	0.884283591	581	588	+	GAAATTAG
MA0893.2	GSX2	5.5598	0.884275097	41	48	+	GTCACTAA
MA1500.1	HOXB6	5.71971	0.884245494	328	335	+	TCAATGAT
MA1505.1	HOXC8	5.38932	0.884237314	193	200	-	TTAATAGA
MA1125.1	ZNF384	9.30479	0.884200299	780	791	-	ataaaaaataaa
MA1558.1	SNAI1	7.66271	0.884185176	1624	1633	+	tgcacgtgtt
MA1558.1	SNAI1	7.66271	0.884185176	1624	1633	+	tgcacgtgtt
MA1515.1	KLF2	8.98216	0.884160258	1664	1674	+	gcccactcccc
MA1144.1	FOSL2::JUND	9.6314	0.884152107	1430	1439	-	CATGAGGCAT
MA1558.1	SNAI1	7.65987	0.884134049	1529	1538	+	tgctggtggg
MA1558.1	SNAI1	7.65987	0.884134049	1529	1538	+	tgctggtggg
MA1558.1	SNAI1	7.65968	0.884130659	325	334	-	ggaaggtggg
MA1558.1	SNAI1	7.65968	0.884130659	325	334	-	ggaaggtggg
MA0708.1	MSX2	7.58086	0.884096263	719	726	+	ttaattat
MA1518.1	LHX1	6.27359	0.88406582	816	823	-	ccaattta
MA0671.1	NFIX	5.88504	0.884054719	1946	1954	-	tctgcccag
MA0809.2	TEAD4	10.208	0.884053194	1844	1855	+	tcacactccagg
MA0524.2	TFAP2C	9.22212	0.884039054	1172	1183	+	agacccagggca
MA0477.2	FOSL1	9.90539	0.883985437	92	104	-	aattgagtcatga
MA0145.3	TFCP2	9.71145	0.883949458	1139	1148	-	caaccggctt
MA0599.1	KLF5	6.34031	0.883910514	70	79	+	ctctcgccct
UN0139.1	YBX1	6.75635	0.883893185	796	804	+	tgtctcacc
MA0867.2	SOX4	7.99837	0.883820395	2041	2050	-	acacaaaaag
MA0716.1	PRRX1	7.06043	0.883814625	816	823	-	ccaattta
UN0139.1	YBX1	6.7489	0.883768466	1609	1617	-	cgccacacc
MA1476.1	DLX5	5.82009	0.883766804	613	620	+	CAAATTAT
MA0908.1	HOXD11	9.51334	0.883758185	1632	1641	+	ATTGTAAATT
MA0862.1	GMEB2	8.30139	0.883662837	1810	1817	-	TAACGTAC
MA0706.1	MEOX2	7.69384	0.883650132	1820	1829	+	gctcatcaaa
MA0806.1	TBX4	7.88116	0.883627641	465	472	+	aggtggga
MA0806.1	TBX4	7.88116	0.883627641	1520	1527	+	aggtggga
MA0806.1	TBX4	7.88116	0.883627641	2003	2010	+	aggtggga
MA0027.2	EN1	6.53701	0.883624331	816	823	-	ccaattta
MA0845.1	FOXB1	10.1258	0.883615092	1609	1619	-	TGCGTAAATAA
MA1130.1	FOSL2::JUN	9.82736	0.883527668	1788	1799	-	cacttagtcacc
MA0498.2	MEIS1	4.85281	0.883513315	1127	1133	-	gagacac
MA0893.2	GSX2	5.51892	0.883469138	540	547	+	CGAATTAC
MA0747.1	SP8	11.012	0.883460525	1665	1676	+	cccactcccctc
UN0332.1	ZNF534	11.3997	0.883388602	1079	1091	-	gcccttgcccaag
MA1506.1	HOXD10	9.45391	0.883358828	98	108	-	AATCATTAAAC
MA0905.1	HOXC10	7.83233	0.883332594	95	104	+	ATCGTTTAAT
MA0124.1	NKX3-1	8.33279	0.883275008	877	883	-	atattta
MA0124.1	NKX3-1	8.33279	0.883275008	880	886	+	atattta
MA0124.1	NKX3-1	8.33279	0.883275008	1794	1800	-	acactta
MA0850.1	FOXP3	6.65859	0.883214185	70	76	-	GTTAGCA
MA0808.1	TEAD3	5.86223	0.88314724	1039	1046	+	ccattcct
MA0672.1	NKX2-3	7.39794	0.883145855	2016	2025	+	cccactttga
MA1559.1	SNAI3	8.85897	0.883138451	1455	1464	+	agtaggtgca
MA1559.1	SNAI3	8.85897	0.883138451	1455	1464	+	agtaggtgca
MA0673.1	NKX2-8	6.22453	0.883094654	134	142	-	ctccttgac
MA1502.1	HOXB8	6.01729	0.883066298	1172	1179	+	TTCATGAC
UN0333.1	ZNF548	9.34726	0.883038277	1088	1097	-	ccccctgccc
MA0522.3	TCF3	8.8312	0.883033293	1569	1579	-	tccagctgctc
MA0809.2	TEAD4	10.1535	0.8830018	519	530	+	actcattccatt
MA0877.2	BARHL1	5.82499	0.882964581	1609	1616	-	GTAAATAA
MA0877.2	BARHL1	5.82499	0.882964581	1661	1668	+	GTAAATAA
MA0877.2	BARHL1	5.82499	0.882964581	1685	1692	+	GTAAATAA
MA0877.2	BARHL1	5.82499	0.882964581	1923	1930	-	GTAAATAA
MA1503.1	HOXB9	9.04496	0.882916211	1163	1172	+	GTCGCAAAAT
MA1579.1	ZBTB26	10.3067	0.882901748	439	453	-	ctctccagacggtgc
MA0905.1	HOXC10	7.80651	0.882896345	1632	1641	+	ATTGTAAATT
MA0489.1	JUN(var.2)	9.16617	0.882886218	196	209	-	catccatgactcac
MA1536.1	NR2C2(var.2)	3.81451	0.88286841	1717	1724	-	tgggtgga
UN0336.1	ZNF671	11.5304	0.882848413	173	187	+	atggagaggaggagg
MA0612.2	EMX1	6.25996	0.882795656	91	98	-	gtcatgag
MA0900.2	HOXA2	5.31796	0.882787041	269	276	-	ATCATTGG
MA1498.1	HOXA7	6.22303	0.882762414	576	583	+	TCAATGAA
UN0124.1	HOXB1	5.96076	0.882754019	100	107	-	ATCATTAA
MA1143.1	FOSL1::JUND(var.2)	9.38707	0.882720582	36	45	-	GTGACTTAAA
MA0693.2	VDR	7.68758	0.882696492	1448	1455	+	tgggtaca
MA0048.2	NHLH1	9.8836	0.882692057	1312	1321	-	ctcagctgtt
MA1495.1	HOXA1	5.24857	0.8824778	1202	1209	+	TTAATGGA
MA0888.1	EVX2	6.85415	0.882444582	1275	1284	-	GGTGATTGGG
MA0655.1	JDP2	9.4129	0.882377991	476	484	-	atgactcct
MA0655.1	JDP2	9.4129	0.882377991	476	484	-	atgactcct
MA0644.1	ESX1	7.42153	0.882362535	1197	1206	+	ACTCATTAAT
MA1579.1	ZBTB26	10.2772	0.882297802	1129	1143	+	gtctcctgaaaagcc
MA1515.1	KLF2	8.8849	0.882249337	1159	1169	-	ggcccctcccc
MA1496.1	HOXA4	5.3868	0.882238235	1157	1164	-	ACGATTAT
MA0635.1	BARHL2	6.21066	0.882206026	98	107	-	ggtaattgag
MA0745.1	SNAI2	6.80232	0.882200734	2000	2008	+	aagaggtgg
MA0498.2	MEIS1	4.78814	0.88214379	676	682	+	atgccaa
MA1497.1	HOXA6	7.37593	0.882138366	1197	1206	+	ACTCATTAAT
MA1495.1	HOXA1	5.22965	0.882116331	328	335	+	TCAATGAT
MA0635.1	BARHL2	6.20393	0.882080895	715	724	-	aattaatgcc
MA1522.1	MAZ	8.74941	0.882057673	1664	1674	+	gcccactcccc
MA0888.1	EVX2	6.83446	0.882019948	1223	1232	+	GCGAATTAGT
MA0868.2	SOX8	9.18394	0.881990736	457	466	+	agaacactag
MA1495.1	HOXA1	5.22125	0.881955756	576	583	+	TCAATGAA
MA1525.1	NFATC4	8.04161	0.881928613	521	530	-	aatggaatga
MA0724.1	VENTX	6.97308	0.88190467	719	727	-	tataattaa
MA0522.3	TCF3	8.77782	0.881866597	1575	1585	-	gccacctccag
MA0836.2	CEBPD	10.9056	0.881864185	1467	1479	-	TATTTCATAATAG
MA0689.1	TBX20	11.1432	0.881850464	464	474	+	taggtgggatg
MA0498.2	MEIS1	4.7729	0.881821037	1705	1711	+	tggacac
MA0882.1	DLX6	6.50379	0.881807442	1202	1209	-	TCCATTAA
MA1498.1	HOXA7	6.17808	0.881765783	1198	1205	-	TTAATGAG
MA0887.1	EVX1	6.99339	0.88173114	1275	1284	-	GGTGATTGGG
MA0914.1	ISL2	7.46555	0.881720882	1098	1105	-	gcaatcag
MA1570.1	TFAP4(var.2)	7.54869	0.881717831	1312	1321	+	aacagctgag
MA0522.3	TCF3	8.76932	0.881680812	1936	1946	-	gccacctcctg
MA1511.1	KLF10	8.79534	0.881660153	139	149	-	gaaacacctcc
MA0882.1	DLX6	6.4966	0.881621077	1947	1954	-	ATTATTAC
MA0895.1	HMBOX1	8.28142	0.881556983	1318	1327	+	GTTGGTAAAC
MA1135.1	FOSB::JUNB	9.29971	0.88150367	1430	1439	-	CATGAGGCAT
MA1540.1	NR5A1	9.0422	0.881501402	7	17	+	GGGAAGGTCGG
MA0811.1	TFAP2B	8.89784	0.881466952	1172	1183	+	agacccagggca
MA1497.1	HOXA6	7.34783	0.881444522	1628	1637	-	TACAATTATG
MA0892.1	GSX1	6.91681	0.8814043	1567	1576	-	AAAAATTAAA
MA0875.1	BARX1	5.78545	0.881334846	540	547	+	CGAATTAC
MA1560.1	SOHLH2	9.45003	0.881243673	637	646	-	gccacgtgaa
MA0618.1	LBX1	7.41054	0.881240666	719	726	-	ataattaa
MA1481.1	DRGX	5.75229	0.881219324	144	151	+	AGAATTAG
MA0877.2	BARHL1	5.74673	0.881190721	125	132	-	GTTATTGT
MA0877.2	BARHL1	5.74673	0.881190721	1655	1662	+	GTTATTGT
MA1683.1	FOXA3	9.36087	0.881149747	962	972	-	TATTAAACAAA
MA0644.1	ESX1	7.37422	0.881146416	222	231	-	GTAAATTAAT
MA0644.1	ESX1	7.37422	0.881146416	1439	1448	+	GTAAATTAAT
MA1141.1	FOS::JUND	10.4258	0.881135787	194	206	-	ccatgactcaccc
UN0139.1	YBX1	6.58945	0.88110001	1919	1927	-	aactccatc
MA0913.2	HOXD9	7.89623	0.881099156	881	890	-	tcaataaata
MA1100.2	ASCL1	7.93186	0.881073115	1073	1082	+	GACATCTGGC
MA0599.1	KLF5	6.11434	0.881035819	1261	1270	+	gccccaacct
MA1547.1	PITX2	6.75765	0.880970376	1257	1264	+	ctaagccc
MA0831.2	TFE3	7.93079	0.880969281	637	644	-	cacgtgaa
MA1121.1	TEAD2	11.02	0.880871895	1863	1875	+	ccaaattcctggg
MA0007.2	AR	10.2955	0.880828542	1449	1463	+	gggtacagtaggtgc
MA1502.1	HOXB8	5.90269	0.880803001	5	12	+	TCCATGAA
MA1479.1	DMRTC2	11.458	0.880783097	728	739	-	TATTGAAACACT
UN0225.1	ZNF770	9.97344	0.880758338	1025	1036	-	tcctgcctccaa
MA0882.1	DLX6	6.46312	0.880752976	223	230	-	TAAATTAA
MA0882.1	DLX6	6.46312	0.880752976	1440	1447	+	TAAATTAA
MA1497.1	HOXA6	7.31732	0.880691332	1756	1765	-	TGTGATTAGG
MA0042.2	FOXI1	6.97711	0.88068693	827	833	-	atcaaca
MA0136.2	ELF5	8.9487	0.880668914	1832	1842	-	accgggaaaca
MA0846.1	FOXC2	9.43701	0.880629545	410	421	-	AAGATCAACATC
MA0710.1	NOTO	6.38363	0.880617542	815	824	+	gtaaattggt
MA0827.1	OLIG3	8.23808	0.880609189	1286	1295	-	ccaatatgtc
UN0124.1	HOXB1	5.84745	0.880577826	1276	1283	+	CCAATCAC
UN0199.1	ZNF518A	8.99693	0.880568708	757	766	+	gaaaaaaaaa
MA0807.1	TBX5	8.23275	0.880556001	1579	1586	+	aggtggca
MA0807.1	TBX5	8.23275	0.880556001	1800	1807	-	aggtggca
MA0745.1	SNAI2	6.71767	0.880512195	274	282	-	aggaggtgg
MA0745.1	SNAI2	6.71767	0.880512195	1937	1945	+	aggaggtgg
MA0905.1	HOXC10	7.6643	0.880493801	1658	1667	+	ATTGTAAATA
UN0129.1	HSFY2	13.0747	0.880473557	898	914	+	aatggatggattcgaac
MA0890.1	GBX2	6.98226	0.880454519	612	621	+	GCAAATTATC
MA0673.1	NKX2-8	6.07644	0.880416889	446	454	-	cctctccag
MA0673.1	NKX2-8	6.07644	0.880416889	1692	1700	+	cctctccag
MA1497.1	HOXA6	7.30308	0.880339642	598	607	+	TGTTATTATA
MA0812.1	TFAP2B(var.2)	8.58528	0.880335098	405	415	+	ctccccaggca
MA0886.1	EMX2	6.50695	0.880302366	1949	1958	-	ATTCATTATT
MA0886.1	EMX2	6.50636	0.880292351	1628	1637	-	TACAATTATG
MA1648.1	TCF12(var.2)	8.92659	0.8802524	1454	1464	-	tgcacctactg
MA0910.2	HOXD8	6.16277	0.880229116	91	98	+	ctcatgac
MA0466.2	CEBPB	7.04361	0.880217783	94	103	+	atgactcaat
MA0644.1	ESX1	7.33761	0.880205234	222	231	+	ATTAATTTAC
MA0644.1	ESX1	7.33761	0.880205234	1439	1448	-	ATTAATTTAC
MA0039.4	KLF4	10.2212	0.880197352	289	300	+	ttcctcacccac
MA1495.1	HOXA1	5.129	0.880193042	576	583	-	TTCATTGA
MA0688.1	TBX2	9.80251	0.880137382	796	806	-	taggtgagaca
MA0664.1	MLXIPL	9.87514	0.88013413	637	646	-	gccacgtgaa
MA0075.3	PRRX2	6.93795	0.880123604	99	106	-	gtaattga
MA0690.1	TBX21	10.1441	0.880121194	1562	1571	+	agggtgtgag
MA1549.1	POU6F1(var.2)	7.69949	0.880097419	1964	1973	+	gtgatgagtg
MA0852.2	FOXK1	11.0919	0.880084275	1658	1671	+	ATTGTAAATAAGTT
MA0593.1	FOXP2	9.26193	0.880082164	1628	1638	-	ctgaaaacacg
MA0745.1	SNAI2	6.69472	0.880054408	1802	1810	-	gagaggtgg
MA0812.1	TFAP2B(var.2)	8.56555	0.880035916	396	406	-	agctggaggct
UN0115.1	DMRTA1	9.85401	0.880014136	1498	1509	-	AATCGATACAGG
MA1512.1	KLF11	9.30982	0.879964948	1665	1675	+	cccactcccct
MA1500.1	HOXB6	5.51429	0.879941328	219	226	-	TTAATAAT
MA1500.1	HOXB6	5.51429	0.879941328	935	942	+	TTAATAAT
MA0775.1	MEIS3	6.81327	0.879927506	887	894	+	ttgactgg
MA0719.1	RHOXF1	3.92399	0.879918607	1186	1193	+	aggagcct
MA1536.1	NR2C2(var.2)	3.64345	0.879744455	464	471	+	taggtggg
MA1495.1	HOXA1	5.10168	0.879670998	1202	1209	-	TCCATTAA
MA0155.1	INSM1	11.2338	0.879660445	1088	1099	+	gggcagggggct
MA0905.1	HOXC10	7.61204	0.879610855	707	716	-	GTCATCAAAA
MA1535.1	NR2C1	5.61771	0.879597066	192	200	+	gagggtgag
MA0841.1	NFE2	8.32235	0.879578268	475	485	-	gatgactcctt
MA0632.2	TCFL5	6.95175	0.87950135	638	647	+	tcacgtggct
MA1496.1	HOXA4	5.25052	0.879475591	272	279	-	ATAATCAT
MA1505.1	HOXC8	5.14939	0.879467156	5	12	+	TCCATGAA
MA0522.3	TCF3	8.66678	0.879439551	595	605	+	tgcacatgctc
MA1648.1	TCF12(var.2)	8.89038	0.879392362	1088	1098	-	gccccctgccc
MA0599.1	KLF5	5.98347	0.879371044	507	516	+	gcccctgccc
MA0841.1	NFE2	8.30303	0.879358534	93	103	+	catgactcaat
MA1128.1	FOSL1::JUN	10.0429	0.879332714	1787	1799	+	gggtgactaagtg
MA0635.1	BARHL2	6.05616	0.879330064	875	884	+	agtaaatatt
MA0671.1	NFIX	5.68267	0.879290308	1101	1109	+	attgccacg
MA1563.1	SOX18	5.72956	0.879280672	1885	1892	-	aaccacac
MA0716.1	PRRX1	6.88611	0.87924962	771	778	+	gaaattac
MA0803.1	TBX15	8.36986	0.879237517	376	383	-	aggagtga
MA0147.3	MYC	10.1254	0.879235642	1359	1370	-	caccacctgccc
MA0147.3	MYC	10.1254	0.879235642	1359	1370	-	caccacctgccc
MA0692.1	TFEB	8.54927	0.87921079	637	646	+	ttcacgtggc
MA0498.2	MEIS1	4.64711	0.879157309	1102	1108	+	ttgccac
MA1116.1	RBPJ	7.43908	0.879008704	749	758	-	tctgtgaaaa
MA0143.4	SOX2	8.83025	0.878991257	1648	1658	+	aaacaaaggcg
MA0143.4	SOX2	8.83025	0.878991257	1648	1658	+	aaacaaaggcg
MA0848.1	FOXO4	6.59155	0.87896816	924	930	+	GTAAAAA
MA0848.1	FOXO4	6.59155	0.87896816	1803	1809	-	GTAAAAA
UN0333.1	ZNF548	9.14413	0.878965883	507	516	+	gcccctgccc
MA1563.1	SOX18	5.71697	0.878961951	439	446	-	gacggtgc
MA1648.1	TCF12(var.2)	8.87202	0.878956272	1936	1946	-	gccacctcctg
MA0478.1	FOSL2	7.65064	0.878928469	476	486	-	tgatgactcct
MA0478.1	FOSL2	7.65064	0.878928469	476	486	-	tgatgactcct
UN0129.1	HSFY2	12.9195	0.878927317	898	914	-	gttcgaatccatccatt
MA0899.1	HOXA10	8.81777	0.87889913	124	134	+	GACAATAACAA
MA0908.1	HOXD11	9.26536	0.878878478	1163	1172	+	GTCGCAAAAT
MA0904.2	HOXB5	5.88274	0.878852017	467	474	+	TCAATGAC
UN0175.1	ZNF296	8.60613	0.878815252	889	899	+	gactggacaaa
MA0814.2	TFAP2C(var.2)	11.2396	0.878746631	1326	1339	+	tggcctcaggcatg
MA0882.1	DLX6	6.38501	0.878727489	652	659	-	ACAATTTT
MA0882.1	DLX6	6.38501	0.878727489	1382	1389	+	ACAATTTT
UN0231.1	ZNF787	15.0875	0.87872374	95	109	+	tgactcaattacccc
UN0218.1	ZNF750	10.2829	0.878702639	1327	1339	-	catgcctgaggcc
MA0876.1	BSX	5.44924	0.878702506	216	223	+	AAAATTAT
MA0876.1	BSX	5.44924	0.878702506	1409	1416	-	AAAATTAT
MA0508.3	PRDM1	9.51893	0.878685415	1466	1476	-	atctttcaccc
UN0321.1	ZNF331	13.0325	0.87864128	1770	1783	-	ataggcagagccca
MA1500.1	HOXB6	5.45051	0.878604963	1415	1422	+	TTAAGCGC
MA1558.1	SNAI1	7.34917	0.878541698	1707	1716	-	gtcaagtgtc
MA1558.1	SNAI1	7.34917	0.878541698	1707	1716	-	gtcaagtgtc
MA0831.2	TFE3	7.81576	0.878525533	1104	1111	-	ctcgtggc
MA0158.2	HOXA5	5.82825	0.87852372	719	726	+	ttaattat
MA0597.1	THAP1	6.8901	0.878504241	1533	1541	-	cttcccacc
MA0468.1	DUX4	6.6786	0.878397818	95	105	-	taattgagtca
MA1471.1	BARX2	7.83739	0.878396149	1731	1742	+	GTAAGTGATTAA
MA1137.1	FOSL1::JUNB	10.0844	0.878392108	145	157	-	CACTGACTAATTC
MA1498.1	HOXA7	6.02406	0.878350288	486	493	-	GCATTTAG
MA0810.1	TFAP2A(var.2)	8.07692	0.878319524	1377	1388	+	aggcttggggca
MA0876.1	BSX	5.43066	0.878293152	1975	1982	-	ACGGTTAC
MA1505.1	HOXC8	5.08901	0.878266622	734	741	-	ATTATTGA
MA0498.2	MEIS1	4.59968	0.878152757	713	719	-	atgccat
MA0491.2	JUND	9.92915	0.878127786	474	486	-	tgatgactccttc
MA1505.1	HOXC8	5.07509	0.877989832	5	12	-	TTCATGGA
MA0846.1	FOXC2	9.26818	0.877989239	346	357	+	AAATTAAACATT
MA0877.2	BARHL1	5.60532	0.877985909	1975	1982	+	GTAACCGT
MA0810.1	TFAP2A(var.2)	8.05323	0.877951793	380	391	+	tcctctcaggca
UN0229.1	ZNF784	9.75747	0.877926802	1453	1463	-	gcacctactgt
MA1500.1	HOXB6	5.41494	0.877859811	931	938	-	TTAAGTAA
MA0661.1	MEOX1	7.38754	0.877819958	718	727	-	tataattaat
MA1515.1	KLF2	8.65715	0.87777445	1562	1572	-	gctcacaccct
MA0699.1	LBX2	7.46005	0.877772177	815	824	-	accaatttac
MA0672.1	NKX2-3	7.08152	0.877714612	1008	1017	-	ggcactccac
MA0825.1	MNT	8.10321	0.877710699	595	604	-	agcatgtgca
MA0893.2	GSX2	5.22603	0.877695366	244	251	-	CAAATTGA
MA0892.1	GSX1	6.77929	0.877669486	176	185	+	ATTTATTACT
MA1548.1	PLAGL2	8.90605	0.877661294	1248	1257	+	tggggcctcc
MA0900.2	HOXA2	4.9971	0.877633994	1629	1636	+	ATAATTGT
MA1535.1	NR2C1	5.51409	0.877601504	1969	1977	+	gagtgtcag
MA1498.1	HOXA7	5.99021	0.877599705	328	335	+	TCAATGAT
MA1518.1	LHX1	6.05685	0.877593999	1964	1971	-	ctcatcac
MA0882.1	DLX6	6.3411	0.877588958	927	934	-	GTAATTTT
MA0706.1	MEOX2	7.45106	0.877580176	479	488	+	agtcatcaga
MA1500.1	HOXB6	5.39891	0.877523806	110	117	-	TTTATGAT
MA0490.2	JUNB	10.1437	0.877519449	92	104	-	aattgagtcatga
MA0837.1	CEBPE	7.84923	0.877502886	1469	1478	-	ATTTCATAAT
MA1638.1	HAND2	6.35403	0.877413852	1908	1917	-	TACGGATGTA
MA1122.1	TFDP1	9.59453	0.877403857	12	22	+	GGTCGGGAAGG
MA0892.1	GSX1	6.76883	0.877385528	1443	1452	-	AAAAATTAAT
MA1505.1	HOXC8	5.0443	0.877377786	734	741	+	TCAATAAT
MA0478.1	FOSL2	7.53552	0.877337028	111	121	-	cagtgcctcac
MA0478.1	FOSL2	7.53552	0.877337028	111	121	-	cagtgcctcac
MA1463.1	ARGFX	8.35535	0.877313316	1223	1232	-	ACTAATTCGC
UN0332.1	ZNF534	11.029	0.877146889	418	430	-	attctagcccctc
MA1525.1	NFATC4	7.78682	0.877093002	552	561	-	tgtggaacag
MA0648.1	GSC	7.90075	0.877089769	1156	1165	+	CATAATCGTC
MA0719.1	RHOXF1	3.77621	0.877070124	40	47	+	GGAAGCCA
MA0894.1	HESX1	7.05001	0.877066019	1223	1232	-	ACTAATTCGC
MA1518.1	LHX1	6.03695	0.87699992	480	487	+	gtcatcag
MA0846.1	FOXC2	9.20342	0.876976398	7	18	+	CATGAAAACATT
MA0644.1	ESX1	7.21165	0.876966879	1567	1576	-	AAAAATTAAA
UN0331.1	ZNF519	10.1556	0.87689983	1148	1158	-	gtggctgcctc
MA1502.1	HOXB8	5.7033	0.876865006	328	335	+	TCAATGAT
MA0888.1	EVX2	6.59232	0.876797822	1949	1958	-	ATTCATTATT
MA0090.3	TEAD1	10.7012	0.876791428	1844	1856	+	tcacactccaggg
MA0895.1	HMBOX1	8.05297	0.87677264	1853	1862	+	GGTAGTTACT
MA0794.1	PROX1	10.4959	0.87677196	474	485	-	gatgactccttc
MA0477.2	FOSL1	9.4845	0.87676287	474	486	-	tgatgactccttc
MA0745.1	SNAI2	6.52944	0.876757426	1625	1633	-	aacacgtgc
MA1648.1	TCF12(var.2)	8.77874	0.876740667	1182	1192	-	ggctcctgctg
MA1536.1	NR2C2(var.2)	3.47687	0.876702272	1242	1249	-	catgtcgg
MA0160.1	NR4A2	8.12954	0.876701521	1539	1546	+	aaggccag
MA1495.1	HOXA1	4.94597	0.87669564	328	335	-	ATCATTGA
MA1648.1	TCF12(var.2)	8.77456	0.876641204	1623	1633	-	aacacgtgcag
UN0199.1	ZNF518A	8.66961	0.876587493	760	769	+	aaaaaaaatc
MA0904.2	HOXB5	5.7671	0.876540372	467	474	-	GTCATTGA
MA1583.1	ZFP57	8.65839	0.876480539	1012	1024	-	aatctgcggcact
UN0149.1	ZBTB44	7.82317	0.87643521	581	591	-	gccctgcagca
MA0057.1	MZF1(var.2)	8.07185	0.876415305	180	189	+	ggaggaggaa
MA1500.1	HOXB6	5.34539	0.876402546	599	606	+	GTTATTAT
MA1496.1	HOXA4	5.09584	0.876339713	1287	1294	+	ACCATTCC
MA0688.1	TBX2	9.60299	0.876323356	367	377	-	gaggtgttgaa
MA1481.1	DRGX	5.50513	0.876284704	272	279	+	ATGATTAT
MA0706.1	MEOX2	7.39798	0.876253169	828	837	-	agtgatcaac
MA0462.2	BATF::JUN	9.62414	0.876191954	195	205	+	ggtgagtcatg
MA1502.1	HOXB8	5.66853	0.876178466	125	132	+	ACAATAAC
MA1502.1	HOXB8	5.66853	0.876178466	1655	1662	-	ACAATAAC
MA1471.1	BARX2	7.69438	0.876148115	1738	1749	+	ATTAAATATTAT
UN0160.1	ZNF101	11.0261	0.876117061	1208	1219	+	gggctggggcca
MA0877.2	BARHL1	5.52273	0.87611417	891	898	-	TTAAACTG
MA0599.1	KLF5	5.72728	0.87611186	62	71	+	CTCTCTCCct
MA1530.1	NKX6-3	6.24971	0.876088778	718	726	-	ataattaat
UN0245.1	ZSCAN20	8.96108	0.876060756	1394	1406	+	tgcatctagaagc
UN0329.1	ZNF490	10.1778	0.876054168	1383	1393	+	ggggcagcaga
MA1524.1	MSGN1	7.47914	0.876025478	1706	1717	-	agtcaagtgtcc
MA1501.1	HOXB7	7.88615	0.875982275	261	270	-	GGTCATTGCA
MA1479.1	DMRTC2	11.1774	0.875950049	1217	1228	-	ATTCGCTACAAT
MA0675.1	NKX6-2	6.36802	0.875948214	715	722	+	ggcattaa
MA0882.1	DLX6	6.27672	0.875919795	599	606	+	GTTATTAT
MA0887.1	EVX1	6.73713	0.875899703	580	589	+	TGAAATTAGA
[truncated: 7,345 more rows]
