# Supplementary material for: Suprabasin—A Review
Source: Genes (Basel). 2021 Jan 18;12(1):108. doi: 10.3390/genes12010108 (PMC7831088; doi:10.3390/genes12010108)
Supplement: Supplementary file 1 [file genes-12-00108-s001.zip › Supplementary table 2.csv]

Supplementary table 2. Predicted binding sites of transcription factors within 2kbp upstream region of murine SBSN.
Matrix ID	Name	Score	Relative score	Start	End	Strand	Predicted sequence
MA0099.2	FOS::JUN	10.664	1.000000015	91	97	+	Tgactca
MA0087.1	Sox5	10.898	1.000000008	771	777	+	attgttt
MA0004.1	Arnt	10.3511	1.000000008	1633	1638	+	cacgtg
MA0004.1	Arnt	10.3511	1.000000008	1633	1638	-	cacgtg
MA1684.1	Foxn1	10.0585	1.000000004	1124	1129	+	ggacgc
MA0622.1	Mlxip	13.5073	1.000000002	1632	1639	+	gcacgtgt
MA0104.1	Mycn	10.5328	1.000000002	1633	1638	+	cacgtg
MA0104.1	Mycn	10.5328	1.000000002	1633	1638	-	cacgtg
MA0143.3	Sox2	13.9661	0.999999998	831	838	+	cctttgtt
MA0442.1	SOX10	8.90979	0.999999997	534	539	+	ctttgt
MA0442.1	SOX10	8.90979	0.999999997	832	837	+	ctttgt
MA0442.1	SOX10	8.90979	0.999999997	1824	1829	-	ctttgt
MA0151.1	Arid3a	9.84424	0.999999995	777	782	-	attaaa
MA0151.1	Arid3a	9.84424	0.999999995	1501	1506	-	attaaa
MA0063.1	Nkx2-5	9.31719	0.999999994	166	172	-	ttaattg
MA0885.1	Dlx2	11.1484	0.999999994	165	172	+	gcaattaa
MA0035.1	Gata1	7.10487	0.99999999	314	319	-	ggatgg
MA0035.1	Gata1	7.10487	0.99999999	352	357	-	ggatgg
MA0035.1	Gata1	7.10487	0.99999999	913	918	+	ggatgg
MA0075.1	Prrx2	9.12437	0.999999981	167	171	+	aatta
MA0075.1	Prrx2	9.12437	0.999999981	779	783	-	aatta
MA0039.2	Klf4	15.4158	0.998420677	1688	1697	-	tgggtgtggc
MA0039.1	Klf4	11.5507	0.995914997	321	330	-	aaaaggaagg
MA0514.1	Sox3	15.38	0.993274713	831	840	+	cctttgttct
MA0493.1	Klf1	16.6436	0.992973435	1687	1697	+	agccacaccca
MA0880.1	Dlx3	10.2597	0.992662868	165	172	+	gcaattaa
MA1684.1	Foxn1	9.69471	0.992300042	600	605	+	ggaagc
MA0709.1	Msx3	11.7119	0.991583458	165	172	+	gcaattaa
MA0505.1	Nr5a2	20.6909	0.991125244	2055	2069	-	gagttcaaggccagc
MA0035.1	Gata1	6.92224	0.990063527	900	905	+	agatgg
MA0881.1	Dlx4	10.4536	0.990061704	165	172	+	gcaattaa
MA0442.1	SOX10	8.62523	0.987366854	1286	1291	+	cattgt
MA0626.1	Npas2	13.1475	0.986679339	1631	1640	+	agcacgtgtt
MA0143.3	Sox2	13.1216	0.985019838	533	540	+	cctttgtc
MA0143.3	Sox2	13.1216	0.985019838	1823	1830	-	cctttgtc
MA0877.1	Barhl1	10.5785	0.984264144	164	173	-	cttaattgct
MA0125.1	Nobox	10.8338	0.982548341	164	171	-	taattgct
MA0063.1	Nkx2-5	8.85927	0.981563625	785	791	+	ttaagtg
MA0515.1	Sox6	13.8954	0.979353813	831	840	+	cctttgttct
MA0499.1	Myod1	14.5495	0.977250879	616	628	+	cccagctgtctcc
MA0035.1	Gata1	6.6862	0.977221103	20	25	+	GGATGC
MA0035.1	Gata1	6.6862	0.977221103	1844	1849	-	ggatgc
MA1684.1	Foxn1	8.89716	0.975416811	922	927	+	agaagc
MA1684.1	Foxn1	8.89716	0.975416811	1191	1196	+	agaagc
MA1684.1	Foxn1	8.89716	0.975416811	1678	1683	+	agaagc
MA1684.1	Foxn1	8.89716	0.975416811	1840	1845	+	agaagc
MA0500.1	Myog	13.477	0.974583327	615	625	-	gacagctgggt
MA0720.1	Shox2	10.5197	0.972269354	165	172	+	gcaattaa
MA0611.1	Dux	11.5522	0.97189098	1102	1109	-	gcaatcag
MA1153.1	Smad4	11.8185	0.96985324	576	583	+	tgtctggc
UN0253.1	Lyl1	17.8016	0.969774879	1485	1500	+	GCACAGGAAGTGGGCA
MA1684.1	Foxn1	8.62946	0.969749963	1274	1279	+	tgaagc
MA0259.1	ARNT::HIF1A	10.184	0.969718304	1632	1639	-	acacgtgc
MA0092.1	Hand1::Tcf3	11.6904	0.968015173	1345	1354	+	agtctggcat
MA0739.1	Hic1	12.2197	0.967550807	1505	1513	+	atgccaaca
MA0035.1	Gata1	6.50356	0.967284639	1320	1325	+	agatgc
MA0521.1	Tcf12	13.3469	0.967219147	615	625	-	gacagctgggt
MA0075.2	Prrx2	9.57654	0.965680911	165	172	+	gcaattaa
MA0132.1	Pdx1	8.72988	0.965432864	1352	1357	-	ctaatg
MA0514.1	Sox3	13.3663	0.963471865	533	542	+	cctttgtccg
MA0500.1	Myog	12.4144	0.960347534	1750	1760	+	gacagctgaca
MA0039.1	Klf4	10.3144	0.959624487	1233	1242	-	agaaggaagg
MA0039.1	Klf4	10.3144	0.959624487	1356	1365	+	agaaggaagg
MA0099.2	FOS::JUN	9.5563	0.959567836	204	210	-	tgaatca
MA0104.3	Mycn	11.8476	0.958830632	1631	1638	+	agcacgtg
MA0503.1	Nkx2-5(var.2)	13.6386	0.958829892	1828	1838	+	aggcactcagc
MA0158.1	HOXA5	8.66279	0.957972664	1023	1030	+	ctcaaatt
MA0480.1	Foxo1	14.0435	0.956076791	288	298	+	tcctgttttcc
MA0521.1	Tcf12	12.4432	0.954603803	1750	1760	+	gacagctgaca
MA0035.1	Gata1	6.24911	0.953440493	1402	1407	+	ggatag
MA0519.1	Stat5a::Stat5b	13.0259	0.952962736	140	150	+	gtttcccagag
MA0154.1	EBF1	12.1084	0.952962461	1247	1256	-	ccccagggga
MA0067.1	Pax2	7.82592	0.951310974	1790	1797	-	agtcactt
MA0035.1	Gata1	6.16068	0.948629387	822	827	-	cgatag
MA0913.1	Hoxd9	11.3918	0.948585844	165	174	+	gcaattaaga
MA1621.1	Rbpjl	13.2657	0.94760013	635	648	+	tccacacctggctc
MA0464.1	Bhlhe40	12.1347	0.946940469	1630	1640	-	aacacgtgctg
MA1619.1	Ptf1a(var.2)	12.4548	0.946851823	615	626	+	acccagctgtct
MA1619.1	Ptf1a(var.2)	12.4449	0.946657634	615	626	-	agacagctgggt
MA0099.1	JUN::FOS	10.1511	0.946587655	90	97	+	ATgactca
PB0121.1	Foxj3_2	14.1561	0.94633366	1988	2004	-	cacaacaaaacatagaa
MA0147.2	Myc	11.6638	0.946014597	1630	1639	-	acacgtgctg
MA0259.1	ARNT::HIF1A	9.37736	0.945654925	1632	1639	+	gcacgtgt
PB0100.1	Zfp740_1	14.7976	0.945278658	442	457	+	cccccacccccacccc
MA0472.1	EGR2	15.9447	0.944525802	442	456	+	cccccacccccaccc
MA0092.1	Hand1::Tcf3	10.8824	0.944208141	576	585	+	tgtctggcaa
MA0483.1	Gfi1b	13.4468	0.94382053	1650	1660	+	aaaccagagca
MA0035.1	Gata1	6.06648	0.943504029	1939	1944	+	agatag
MA0035.1	Gata1	6.06648	0.943504029	1943	1948	+	agatag
MA0079.2	SP1	12.3964	0.943489426	443	452	+	ccccaccccc
MA0158.1	HOXA5	8.24751	0.943347134	766	773	+	ctgaaatt
MA1153.1	Smad4	10.5917	0.943206925	1406	1413	+	agtctaga
MA0144.1	Stat3	13.847	0.942535651	595	604	+	tgcctggaag
MA1620.1	Ptf1a(var.3)	12.612	0.941344007	636	647	+	ccacacctggct
MA0079.2	SP1	12.2623	0.940113912	278	287	+	cccagccccc
MA0079.2	SP1	12.2623	0.940113912	560	569	+	ccctgccccc
MA0158.1	HOXA5	8.14797	0.939841333	646	653	+	ctcaaatg
MA0515.1	Sox6	11.8181	0.939763041	533	542	+	cctttgtccg
MA0132.1	Pdx1	8.10589	0.939754415	167	172	-	ttaatt
MA0132.1	Pdx1	8.10589	0.939754415	778	783	+	ttaatt
MA0067.1	Pax2	7.52361	0.939439507	1819	1826	-	tgtcattg
MA0632.1	Tcfl5	8.02208	0.938826615	861	870	+	ttcacgagat
MA0632.1	Tcfl5	8.02208	0.938826615	861	870	-	atctcgtgaa
MA0035.1	Gata1	5.9664	0.93805918	1851	1856	-	ggatgt
MA0100.2	Myb	11.498	0.937175886	1749	1758	-	tcagctgtca
MA0512.1	Rxra	11.9759	0.936830887	528	538	-	caaaggccatg
MA0063.1	Nkx2-5	7.73959	0.936484469	778	784	+	ttaattt
MA0092.1	Hand1::Tcf3	10.5949	0.935738411	1707	1716	-	gttctggaat
MA0522.1	Tcf3	11.2969	0.935516381	637	647	+	cacacctggct
MA1604.1	Ebf2	14.4214	0.935067886	1245	1257	-	gccccaggggagc
MA0157.1	FOXO3	10.2054	0.934945143	291	298	-	ggaaaaca
MA0705.1	Lhx8	8.33486	0.93466978	165	172	+	gcaattaa
MA0632.1	Tcfl5	7.88908	0.934613975	1631	1640	+	agcacgtgtt
MA0632.1	Tcfl5	7.88908	0.934613975	1631	1640	-	aacacgtgct
MA0522.1	Tcf3	11.2287	0.934609058	616	626	+	cccagctgtct
PB0120.1	Foxj1_2	13.1613	0.934359771	1994	2008	-	ctatcacaacaaaac
MA0704.1	Lhx4	9.12681	0.934269122	165	172	+	gcaattaa
MA0100.1	Myb	9.33194	0.934199225	1443	1450	+	aacagttg
MA0705.1	Lhx8	8.30445	0.934095525	165	172	-	ttaattgc
MA0472.1	EGR2	15.1572	0.93376423	1457	1471	-	cacacacacacacac
MA0472.1	EGR2	15.1572	0.93376423	1459	1473	-	cacacacacacacac
MA0472.1	EGR2	15.1572	0.93376423	1461	1475	-	cacacacacacacac
MA0472.1	EGR2	15.1572	0.93376423	1463	1477	-	cacacacacacacac
MA0472.1	EGR2	15.1572	0.93376423	1465	1479	-	cacacacacacacac
MA0472.1	EGR2	15.1572	0.93376423	1467	1481	-	cacacacacacacac
MA0472.1	EGR2	15.1572	0.93376423	1469	1483	-	cacacacacacacac
MA0472.1	EGR2	15.1572	0.93376423	1471	1485	-	cacacacacacacac
MA0472.1	EGR2	15.1572	0.93376423	1473	1487	-	cacacacacacacac
MA0472.1	EGR2	15.1572	0.93376423	1475	1489	-	cacacacacacacac
MA0472.1	EGR2	15.1572	0.93376423	1477	1491	-	cacacacacacacac
MA0147.2	Myc	10.8179	0.933599123	1205	1214	+	acatgtgggc
MA0499.1	Myod1	11.1039	0.932955726	1747	1759	-	gtcagctgtcaga
PB0124.1	Gabpa_2	10.5079	0.932859569	72	87	+	CCCTCTTCCCCACCCC
MA0035.1	Gata1	5.85733	0.932124859	2003	2008	+	tgatag
MA0633.1	Twist2	11.2715	0.931852206	1204	1213	-	cccacatgtc
MA0102.2	CEBPA	9.3142	0.931273158	161	169	+	ttgagcaat
MA0039.2	Klf4	11.4528	0.931090119	442	451	-	ggggtggggg
MA0039.2	Klf4	11.4528	0.931090119	448	457	-	ggggtggggg
MA0152.1	NFATC2	9.49015	0.931047145	293	299	+	ttttcct
MA0063.1	Nkx2-5	7.60139	0.930920426	169	175	+	ttaagag
MA0035.1	Gata1	5.83043	0.930661605	841	846	+	ggatac
MA0035.1	Gata1	5.83043	0.930661605	1972	1977	-	ggatac
MA0039.1	Klf4	9.31389	0.930256074	1227	1236	-	aaggagaagg
PB0024.1	Gcm1_1	13.2744	0.929291347	1564	1579	-	gcacacccgcattcct
PB0088.1	Tcfap2e_1	13.0539	0.929176934	682	696	-	actgcctggggcatg
MA0124.2	Nkx3-1	10.9923	0.929092468	785	793	-	cacacttaa
MA0035.2	Gata1	10.69	0.929027543	1593	1603	-	acagataacta
MA0039.2	Klf4	11.3204	0.928840351	78	87	-	GGGGTGGGGA
MA0035.1	Gata1	5.79526	0.928748184	96	101	-	ggattg
MA0035.1	Gata1	5.79526	0.928748184	158	163	+	ggattg
MA0514.1	Sox3	11.0084	0.928573631	480	489	+	gttttgtcct
MA0102.1	Cebpa	10.2962	0.928214199	757	768	+	tgttgcaatctg
MA0099.2	FOS::JUN	8.68023	0.927590055	126	132	-	tgactga
MA0063.1	Nkx2-5	7.51663	0.927507755	714	720	+	acaattg
MA0063.1	Nkx2-5	7.51663	0.927507755	715	721	-	acaattg
MA0027.1	En1	7.56092	0.927050073	1869	1879	+	gagtagaggcc
MA0607.1	Bhlha15	9.68161	0.926819077	617	624	+	ccagctgt
MA0705.1	Lhx8	7.91684	0.926773863	1102	1109	+	ctgattgc
MA0102.2	CEBPA	9.17749	0.926348461	160	168	-	ttgctcaat
MA0122.3	Nkx3-2	13.2463	0.926036625	784	796	-	agacacacttaaa
MA0503.1	Nkx2-5(var.2)	11.3689	0.925397817	1548	1558	+	gaacactcagg
PB0165.1	Sox11_2	12.3893	0.924926615	768	781	+	gaaattgtttttaa
MA0102.2	CEBPA	9.1231	0.924389218	757	765	+	tgttgcaat
PB0097.1	Zfp281_1	16.408	0.924376263	441	455	+	ccccccacccccacc
PB0110.1	Bcl6b_2	12.2157	0.92414269	77	92	+	TTCCCCACCCCTCATg
MA0474.1	Erg	11.4741	0.923981431	319	329	-	aaaggaaggag
MA0626.1	Npas2	10.0718	0.923382884	1631	1640	-	aacacgtgct
MA0705.1	Lhx8	7.70415	0.922756324	1102	1109	-	gcaatcag
MA1099.1	Hes1	8.73584	0.921471324	1631	1640	+	agcacgtgtt
MA0154.1	EBF1	10.9451	0.921183035	1158	1167	+	gccctaggga
PB0062.1	Sox12_1	13.1334	0.920700241	769	782	+	aaattgtttttaat
MA0099.1	JUN::FOS	9.35741	0.920305641	203	210	+	atgattca
MA0027.1	En1	7.38669	0.920062588	467	477	+	aaggagttgcc
MA0498.1	Meis1	13.5718	0.919672671	696	710	-	acctgtcacaccaca
MA0442.1	SOX10	7.09699	0.91952059	1600	1605	+	ctgtgt
MA0442.1	SOX10	7.09357	0.919368595	754	759	+	ccttgt
MA0620.1	Mitf	9.69331	0.918882026	86	95	-	agtcATGAGG
PB0162.1	Sfpi1_2	11.4576	0.91886769	1025	1038	+	caaattttggaacc
MA0035.1	Gata1	5.61263	0.91881172	762	767	-	agattg
MA0102.1	Cebpa	9.9908	0.918761086	157	168	-	ttgctcaatccc
MA0006.1	Ahr::Arnt	7.68027	0.918428643	1615	1620	+	ggcgtg
MA0879.1	Dlx1	8.4647	0.918160522	777	786	-	aaaaattaaa
PB0207.1	Zic3_2	12.937	0.917930918	955	969	+	cctcacagcatgctg
MA1622.1	Smad2::Smad3	11.7969	0.91712334	200	213	+	aggatgattcatgg
MA0039.1	Klf4	8.86589	0.917105298	68	77	-	AGAGGGAGGG
MA0035.1	Gata1	5.57462	0.916743547	728	733	+	tgatgt
PB0085.1	Tcfap2a_1	11.901	0.916637849	682	696	-	actgcctggggcatg
PB0087.1	Tcfap2c_1	12.4279	0.916201075	682	696	-	actgcctggggcatg
MA0100.2	Myb	10.1622	0.915171518	617	626	+	ccagctgtct
PB0061.1	Sox11_1	14.0062	0.915153087	827	843	-	tccagaacaaagggccc
PB0206.1	Zic2_2	12.7992	0.915023923	955	969	+	cctcacagcatgctg
MA0614.1	Foxj2	9.3367	0.91495166	772	779	-	aaaaacaa
MA0472.1	EGR2	13.775	0.914875226	1479	1493	-	tacacacacacacac
MA0474.1	Erg	10.7941	0.914712137	1231	1241	-	gaaggaaggag
PB0205.1	Zic1_2	13.5215	0.914547369	955	969	+	cctcacagcatgctg
MA0122.1	Nkx3-2	8.45988	0.914517467	1829	1837	-	ctgagtgcc
MA0146.1	Zfx	12.7243	0.914478206	1324	1337	+	gcaagcccggcctg
MA1627.1	Wt1	14.6423	0.914297797	443	456	+	ccccacccccaccc
MA0146.2	Zfx	12.7027	0.91398263	1324	1337	+	gcaagcccggcctg
MA0154.1	EBF1	10.6736	0.913765892	1008	1017	-	ccccaagaga
MA0498.1	Meis1	13.1829	0.91371133	365	379	+	ccctgtcagtcctct
MA1153.1	Smad4	9.20385	0.913060166	1345	1352	+	agtctggc
MA0879.1	Dlx1	8.262	0.913030933	164	173	+	agcaattaag
MA0626.1	Npas2	9.55895	0.912828863	1204	1213	-	cccacatgtc
MA0035.1	Gata1	5.49794	0.912571735	201	206	+	ggatga
MA0080.3	Spi1	13.4049	0.912293174	186	200	+	aggaggaggaagaca
MA0514.1	Sox3	9.88178	0.91189963	1821	1830	-	cctttgtcat
PB0071.1	Sox4_1	13.956	0.911861087	827	843	-	tccagaacaaagggccc
MA0616.1	Hes2	11.219	0.91169379	1632	1644	-	tgacaacacgtgc
MA0147.1	Myc	11.0261	0.911381158	1631	1640	+	agcacgtgtt
MA0136.1	ELF5	8.87167	0.911158644	320	328	+	tccttcctt
MA0136.1	ELF5	8.87167	0.911158644	1232	1240	+	tccttcctt
MA0464.1	Bhlhe40	9.48054	0.911127693	588	598	-	ggcacatgaaa
MA0620.1	Mitf	9.40405	0.910991026	1041	1050	+	gatcacatgt
MA1622.1	Smad2::Smad3	11.4593	0.910634366	87	100	+	CTCATgactcaatc
MA0603.1	Arntl	10.428	0.909808473	1630	1639	+	cagcacgtgt
PB0026.1	Gm397_1	15.2938	0.909766859	1570	1586	-	ccgctgtgcacacccgc
MA0704.1	Lhx4	8.06048	0.909743481	1858	1865	-	gtcattaa
MA0104.3	Mycn	9.29141	0.909729845	1206	1213	-	cccacatg
MA0079.2	SP1	11.0483	0.90953953	971	980	-	ccccttctcc
MA0099.2	FOS::JUN	8.18522	0.909521262	1197	1203	+	tgcctca
MA0035.1	Gata1	5.43865	0.909345972	1132	1137	+	tgatac
MA0147.2	Myc	9.14283	0.909012809	1632	1641	+	gcacgtgttg
MA0474.1	Erg	10.3647	0.90885855	670	680	-	tcaggaagggc
PB0123.1	Foxl1_2	13.5207	0.908670721	1993	2008	-	ctatcacaacaaaaca
MA1619.1	Ptf1a(var.2)	10.4771	0.908251948	1749	1760	+	tgacagctgaca
MA1619.1	Ptf1a(var.2)	10.4598	0.907914347	1749	1760	-	tgtcagctgtca
MA0078.1	Sox17	8.80917	0.907904224	713	721	-	acaattgtc
MA0035.1	Gata1	5.40348	0.907432576	1103	1108	+	tgattg
MA0482.1	Gata4	9.42717	0.907327089	1881	1891	-	ccttctctgcc
MA0519.1	Stat5a::Stat5b	9.2885	0.907287642	376	386	-	ccttctaagag
MA0442.1	SOX10	6.81243	0.906887448	693	698	+	cagtgt
MA0104.3	Mycn	9.13554	0.906735778	591	598	-	ggcacatg
MA0512.1	Rxra	9.87185	0.906523852	2061	2071	-	aagagttcaag
PB0067.1	Sox18_1	12.2927	0.90640058	767	782	+	tgaaattgtttttaat
MA0067.1	Pax2	6.67738	0.906209054	1129	1136	-	tatcactg
MA0018.2	CREB1	9.00289	0.906041171	728	735	-	tgacatca
MA0035.1	Gata1	5.37659	0.905969296	1059	1064	-	ggattc
MA0035.1	Gata1	5.37659	0.905969296	1375	1380	-	ggattc
MA0035.1	Gata1	5.37659	0.905969296	1921	1926	-	ggattc
PB0088.1	Tcfap2e_1	11.9031	0.905913042	682	696	+	catgccccaggcagt
MA0498.1	Meis1	12.66	0.905696631	1742	1756	-	agctgtcagagttgg
MA0739.1	Hic1	9.21449	0.905296899	1346	1354	-	atgccagac
MA0132.1	Pdx1	7.2659	0.905187272	1502	1507	+	ttaatg
MA0132.1	Pdx1	7.2659	0.905187272	1858	1863	+	ttaatg
MA1604.1	Ebf2	12.811	0.905178948	1006	1018	-	tccccaagagacc
MA0472.1	EGR2	13.0222	0.904587112	1455	1469	-	cacacacacacaccg
UN0384.1	Zbtb17	11.1243	0.904555248	440	450	+	cccccccaccc
MA0035.2	Gata1	9.3526	0.904549015	1236	1246	-	gcagagaagga
MA0067.1	Pax2	6.62692	0.904227801	128	135	+	agtcaagg
MA0136.1	ELF5	8.65657	0.904128782	929	937	-	tctttcctt
MA0633.1	Twist2	9.89412	0.904009143	1042	1051	+	atcacatgtt
MA0614.1	Foxj2	8.74064	0.902960968	1419	1426	+	gcaaacaa
MA0482.1	Gata4	9.12127	0.902929075	1237	1247	+	ccttctctgct
MA0141.2	Esrrb	11.1566	0.902802719	484	495	-	actccaaggaca
MA0099.2	FOS::JUN	7.99993	0.902757844	91	97	-	tgagtcA
MA0515.1	Sox6	9.86765	0.902589567	1821	1830	-	cctttgtcat
MA0039.1	Klf4	8.36998	0.902548283	1883	1892	+	cagagaaggg
MA0704.1	Lhx4	7.74739	0.902542392	1370	1377	-	ttcattac
MA0141.1	Esrrb	11.1436	0.902211753	484	495	-	actccaaggaca
MA1153.1	Smad4	8.6786	0.901650861	802	809	-	agtctagg
MA0474.1	Erg	9.83067	0.901577701	1357	1367	+	gaaggaagggc
MA0469.1	E2F3	12.4715	0.90149482	495	509	+	ttccctctcccacct
MA1628.1	Zic1::Zic2	9.59807	0.901171888	258	268	+	cccagtagggt
PB0189.1	Tcfap2a_2	10.1503	0.901159826	1156	1169	-	tctccctagggctg
MA0643.1	Esrrg	9.84462	0.90099776	483	492	-	ccaaggacaa
MA0143.2	Sox2	15.4723	0.900983492	831	845	+	cctttgttctggata
MA0027.1	En1	6.90695	0.900822191	1590	1600	+	aggtagttatc
MA1627.1	Wt1	13.817	0.900810979	496	509	+	tccctctcccacct
MA0143.1	Sox2	15.427	0.900122503	831	845	+	cctttgttctggata
MA0157.1	FOXO3	9.16847	0.900112458	139	146	-	gggaaaca
MA0039.1	Klf4	8.28373	0.900016422	1410	1419	+	tagagggagg
PB0121.1	Foxj3_2	12.1155	0.899799184	1993	2009	-	cctatcacaacaaaaca
MA0442.1	SOX10	6.63642	0.899073346	481	486	+	ttttgt
MA0442.1	SOX10	6.63642	0.899073346	665	670	-	ctttct
MA0442.1	SOX10	6.63642	0.899073346	1119	1124	-	ctttct
MA0442.1	SOX10	6.63642	0.899073346	1995	2000	+	ttttgt
MA0469.1	E2F3	12.2582	0.898618603	66	80	+	CTCCCTCCCTCTTCC
MA0512.1	Rxra	9.31709	0.898533176	1872	1882	+	tagaggccagg
PB0124.1	Gabpa_2	9.4855	0.898492473	186	201	-	ctgtcttcctcctcct
MA0122.1	Nkx3-2	8.03041	0.898490177	626	634	-	gttagtgga
MA0879.1	Dlx1	7.68218	0.898358115	150	159	-	cccaaatatc
MA0464.1	Bhlhe40	8.53012	0.898303516	589	599	+	ttcatgtgcct
MA0881.1	Dlx4	7.08078	0.898043649	1858	1865	-	gtcattaa
MA0152.1	NFATC2	8.59374	0.897985281	407	413	-	tcttcca
MA0152.1	NFATC2	8.59374	0.897985281	1546	1552	-	tgttcca
PB0122.1	Foxk1_2	12.261	0.897979381	1995	2009	-	cctatcacaacaaaa
MA0880.1	Dlx3	7.16511	0.897692531	778	785	-	aaaattaa
MA0879.1	Dlx1	7.65203	0.897594984	50	59	-	GATAAATAGC
MA0885.1	Dlx2	6.87415	0.897575672	778	785	-	aaaattaa
MA0601.1	Arid3b	10.2485	0.897345407	775	785	+	tttttaatttt
PB0088.1	Tcfap2e_1	11.4783	0.89732504	1330	1344	+	ccggcctggggctaa
MA0472.1	EGR2	12.4908	0.89732462	1481	1495	-	aatacacacacacac
MA0122.1	Nkx3-2	7.99855	0.897301127	785	793	+	ttaagtgtg
MA1628.1	Zic1::Zic2	9.37527	0.897258965	1628	1638	+	accagcacgtg
MA1615.1	Plagl1	12.0016	0.897192496	1213	1225	+	gctgggggccagg
MA0474.1	Erg	9.49589	0.897013708	190	200	+	ggaggaagaca
MA0104.2	Mycn	10.1631	0.896935507	1631	1640	+	agcacgtgtt
MA0035.2	Gata1	8.92174	0.896662675	1882	1892	+	gcagagaaggg
MA0132.1	Pdx1	7.0562	0.896557716	1370	1375	+	gtaatg
PH0169.1	Tgif1	14.4958	0.896531177	1744	1760	+	aactctgacagctgaca
MA0039.1	Klf4	8.14456	0.895931408	69	78	-	AAGAGGGAGG
MA0079.2	SP1	10.5047	0.895848481	175	184	-	ctcctcctcc
MA0079.2	SP1	10.5047	0.895848481	178	187	-	ctcctcctcc
MA0079.2	SP1	10.5047	0.895848481	181	190	-	ctcctcctcc
MA0079.2	SP1	10.5047	0.895848481	184	193	-	ctcctcctcc
MA0515.1	Sox6	9.5131	0.895832288	480	489	+	gttttgtcct
MA0039.1	Klf4	8.13965	0.895787069	831	840	-	agaacaaagg
MA0605.1	Atf3	8.97736	0.895700555	730	737	-	ggtgacat
MA1622.1	Smad2::Smad3	10.6641	0.895348679	201	214	-	tccatgaatcatcc
MA0147.2	Myc	8.17133	0.894753606	1041	1050	-	acatgtgatc
PH0133.1	Pax7	11.0874	0.894736519	101	117	-	AGAATAAATTAAGAAGC
MA1628.1	Zic1::Zic2	9.21699	0.894479252	1429	1439	+	gccagtaggtg
MA0079.2	SP1	10.4384	0.89417947	1209	1218	-	cccagcccac
MA0512.1	Rxra	9.00611	0.894053832	850	860	-	ctggggtcata
MA0880.1	Dlx3	7.03661	0.893748831	1858	1865	-	gtcattaa
MA0067.1	Pax2	6.34545	0.893174683	700	707	-	tgtcacac
MA0141.1	Esrrb	10.6015	0.892983753	2057	2068	-	agttcaaggcca
MA0704.1	Lhx4	7.32622	0.892855501	165	172	-	ttaattgc
PB0200.1	Zfp187_2	12.6817	0.892826971	1921	1936	+	gaatcctggtccacac
MA0141.2	Esrrb	10.5632	0.892808082	2057	2068	-	agttcaaggcca
MA0885.1	Dlx2	6.65408	0.892302106	1858	1865	-	gtcattaa
MA0881.1	Dlx4	6.86194	0.892073157	768	775	-	acaatttc
PB0057.1	Rxra_1	11.8168	0.89166462	2058	2074	+	ggccttgaactcttgat
MA0160.1	NR4A2	8.55354	0.891599413	483	490	-	aaggacaa
MA0913.1	Hoxd9	8.9229	0.891514888	776	785	-	aaaattaaaa
MA0080.3	Spi1	11.5011	0.891442376	73	87	-	GGGGTGGGGAAGAGG
MA0603.1	Arntl	9.61455	0.891318522	1632	1641	-	caacacgtgc
MA0720.1	Shox2	6.9029	0.891133313	778	785	-	aaaattaa
PB0093.1	Zfp105_1	11.3342	0.890982792	772	786	-	aaaaattaaaaacaa
PH0136.1	Phox2b	13.9369	0.890972178	102	118	-	AAGAATAAATTAAGAAG
MA0136.1	ELF5	8.25389	0.890968521	216	224	+	aagatcctt
PB0151.1	Myf6_2	10.5391	0.890824222	1681	1695	+	agcaatagccacacc
MA0039.1	Klf4	7.95427	0.890345395	221	230	-	agaggcaagg
MA0881.1	Dlx4	6.78744	0.890040543	778	785	-	aaaattaa
MA1615.1	Plagl1	11.6544	0.890016716	1249	1261	+	ccctggggcctcc
MA0002.2	RUNX1	9.83761	0.889904246	1650	1660	-	tgctctggttt
MA0259.1	ARNT::HIF1A	7.49185	0.889405696	1614	1621	+	aggcgtgg
MA0136.1	ELF5	8.20257	0.889291367	54	62	+	TTTATCCTT
MA0879.1	Dlx1	7.32081	0.88921308	1490	1499	-	cctaaataca
MA0464.1	Bhlhe40	7.84865	0.889108401	1041	1051	-	aacatgtgatc
MA0145.2	Tcfcp2l1	10.8482	0.889072193	279	292	+	ccagccccctcctg
PB0057.1	Rxra_1	11.6837	0.888968592	847	863	+	tgctatgaccccagttc
MA0145.1	Tcfcp2l1	10.8007	0.888759692	279	292	+	ccagccccctcctg
MA0099.2	FOS::JUN	7.61448	0.888688449	1793	1799	+	tgactct
MA0039.1	Klf4	7.89213	0.888521523	170	179	+	taagaggagg
MA0633.1	Twist2	9.11759	0.888311882	1204	1213	+	gacatgtggg
MA0099.1	JUN::FOS	8.38872	0.888230153	204	211	-	atgaatca
MA1099.1	Hes1	7.75304	0.888227136	1631	1640	-	aacacgtgct
MA0877.1	Barhl1	6.93413	0.888226316	50	59	-	GATAAATAGC
MA0877.1	Barhl1	6.9254	0.887996249	784	793	+	tttaagtgtg
PB0112.1	E2F2_2	11.4925	0.887924228	1292	1308	-	tactcggagccaacagt
UN0384.1	Zbtb17	10.1279	0.887843912	441	451	+	ccccccacccc
MA0027.1	En1	6.583	0.887829993	715	725	+	caattgtgttc
MA0519.1	Stat5a::Stat5b	7.69232	0.887780401	1379	1389	+	cctccccagta
MA0075.2	Prrx2	7.14108	0.887755394	778	785	-	aaaattaa
UN0384.1	Zbtb17	10.112	0.88757609	442	452	+	cccccaccccc
PB0137.1	Irf3_2	10.7612	0.887478837	1884	1897	+	agagaagggagcca
PB0190.1	Tcfap2b_2	11.2648	0.887342137	682	696	+	catgccccaggcagt
MA0027.1	En1	6.56917	0.887275269	1663	1673	+	aggtggtcccc
PH0153.1	Prop1	14.1653	0.887246886	101	117	-	AGAATAAATTAAGAAGC
MA0039.1	Klf4	7.843	0.887079144	1162	1171	+	tagggagagg
MA0498.1	Meis1	11.429	0.886827073	728	742	+	tgatgtcacccttct
MA1630.1	Znf281	11.808	0.886708469	498	508	-	ggtgggagagg
MA0079.2	SP1	10.1391	0.886641048	1312	1321	-	ctccgtcccc
MA0442.1	SOX10	6.35185	0.886440204	2024	2029	-	cattct
PB0060.1	Smad3_1	11.6588	0.8863048	571	587	-	agttgccagacagccat
MA0485.1	Hoxc9	11.7766	0.886148583	203	215	-	gtccatgaatcat
MA0885.1	Dlx2	6.39102	0.885998432	1370	1377	+	gtaatgaa
MA0080.3	Spi1	10.997	0.885921551	291	305	-	agagagaggaaaaca
MA0063.1	Nkx2-5	6.48171	0.88584127	869	875	-	ttaatat
UN0384.1	Zbtb17	10.0074	0.885822682	438	448	+	gacccccccac
MA0078.1	Sox17	8.11811	0.885579535	714	722	+	acaattgtg
MA0879.1	Dlx1	7.17317	0.885476957	50	59	+	GCTATTTATC
MA0620.1	Mitf	8.45928	0.885218077	860	869	+	gttcacgaga
PB0088.1	Tcfap2e_1	10.8791	0.885211439	1330	1344	-	ttagccccaggccgg
MA0100.2	Myb	8.32866	0.884968082	1751	1760	+	acagctgaca
MA0877.1	Barhl1	6.80946	0.884940917	1490	1499	-	cctaaataca
MA0105.1	NFKB1	10.2965	0.884910998	1734	1743	+	gggccttccc
MA0035.1	Gata1	4.98481	0.884653662	204	209	+	tgattc
MA0035.1	Gata1	4.98481	0.884653662	742	747	+	tgattc
PH0172.1	Tlx2	14.7866	0.884573843	772	788	-	ttaaaaattaaaaacaa
MA0522.1	Tcf3	7.46308	0.884519373	1630	1640	-	aacacgtgctg
PB0118.1	Esrra_2	12.0873	0.884485849	847	863	-	gaactggggtcatagca
MA0067.1	Pax2	6.12299	0.884439133	88	95	-	agtcATGA
MA1625.1	Stat5b	11.8088	0.884401266	139	153	+	tgtttcccagagata
MA0100.2	Myb	8.28546	0.884256477	1192	1201	+	gaagctgcct
MA0503.1	Nkx2-5(var.2)	8.57547	0.884252157	1778	1788	+	gaccactctgc
MA0682.1	Pitx1	7.60364	0.884046703	2070	2077	+	ttgatcct
PB0004.1	Atf1_1	13.7873	0.883960788	724	739	-	agggtgacatcacaga
MA0104.1	Mycn	7.41752	0.883868873	591	596	-	cacatg
MA0104.1	Mycn	7.41752	0.883868873	1044	1049	+	cacatg
MA0104.1	Mycn	7.41752	0.883868873	1206	1211	-	cacatg
MA0154.1	EBF1	9.57541	0.883764494	1248	1257	-	gccccagggg
PB0047.1	Myf6_1	12.418	0.883684587	1439	1454	+	ggggaacagttgggta
MA0608.1	Creb3l2	8.35364	0.883592998	638	646	-	gccaggtgt
MA0518.1	Stat4	9.77476	0.883554534	594	607	+	gtgcctggaagcca
MA0047.2	Foxa2	10.0897	0.88346134	1488	1499	+	tgtgtatttagg
MA0704.1	Lhx4	6.90227	0.883104672	778	785	-	aaaattaa
PB0086.1	Tcfap2b_1	11.5134	0.882959878	1246	1259	-	aggccccaggggag
MA0880.1	Dlx3	6.67791	0.882740515	768	775	-	acaatttc
MA0104.1	Mycn	7.36925	0.882069506	863	868	-	ctcgtg
MA0039.2	Klf4	8.55469	0.881851924	272	281	-	tgggcagggc
PB0093.1	Zfp105_1	10.9396	0.881678052	769	783	-	aattaaaaacaattt
MA0067.1	Pax2	6.05224	0.881660935	1616	1623	-	agccacgc
MA0499.1	Myod1	7.11333	0.881655842	637	649	+	cacacctggctca
MA1628.1	Zic1::Zic2	8.4867	0.881653767	99	109	-	cacaggaggga
MA0035.1	Gata1	4.92801	0.881563219	149	154	+	agatat
MA0035.1	Gata1	4.92801	0.881563219	867	872	+	agatat
MA1620.1	Ptf1a(var.3)	9.74541	0.881343615	615	626	-	agacagctgggt
MA0622.1	Mlxip	7.85338	0.881256227	1632	1639	-	acacgtgc
MA0099.1	JUN::FOS	8.1778	0.881246432	91	98	-	ttgagtcA
MA1622.1	Smad2::Smad3	9.91994	0.881044598	88	101	-	ggattgagtcATGA
MA0152.1	NFATC2	8.13433	0.881041216	415	421	-	ctttcca
MA0879.1	Dlx1	6.99511	0.88097103	1024	1033	-	caaaatttga
MA1629.1	Zic2	12.1205	0.88084209	98	111	-	ctcacaggagggat
MA1099.1	Hes1	7.53458	0.88083726	1204	1213	-	cccacatgtc
MA0065.2	Pparg::Rxra	12.9018	0.880818497	530	544	-	ctcggacaaaggcca
MA1604.1	Ebf2	11.4953	0.880760157	1157	1169	+	agccctagggaga
MA0709.1	Msx3	6.75036	0.880645418	778	785	-	aaaattaa
MA0039.1	Klf4	7.61575	0.880408422	285	294	-	aacaggaggg
MA0469.1	E2F3	10.8831	0.88007111	70	84	+	CTCCCTCTTCCCCAC
MA0099.1	JUN::FOS	8.14133	0.880038754	612	619	+	gtgaccca
PB0121.1	Foxj3_2	11.2483	0.880022925	1696	1712	+	cagaaccaaacattcca
PB0084.1	Tcf7l2_1	12.8729	0.879986575	827	843	+	gggccctttgttctgga
MA0881.1	Dlx4	6.41375	0.879845408	1818	1825	+	ccaatgac
MA0742.1	Klf12	11.9623	0.87982843	1687	1701	+	agccacacccagaac
MA0620.1	Mitf	8.26091	0.879806727	1630	1639	+	cagcacgtgt
MA0027.1	En1	6.38202	0.879769721	769	779	+	aaattgttttt
MA0039.1	Klf4	7.58955	0.879639418	1980	1989	-	aaaaaatagg
MA1630.1	Znf281	11.3503	0.879553925	445	455	-	ggtgggggtgg
PB0189.1	Tcfap2a_2	9.35372	0.87938274	1330	1343	-	tagccccaggccgg
MA0039.1	Klf4	7.57857	0.879317147	928	937	+	taaggaaaga
MA0067.1	Pax2	5.99044	0.879234126	1051	1058	-	tgtcatga
MA0092.1	Hand1::Tcf3	8.67374	0.879135205	1060	1069	-	ggcctggatt
MA0880.1	Dlx3	6.54655	0.878709231	1818	1825	+	ccaatgac
PB0122.1	Foxk1_2	11.4123	0.878650547	1992	2006	-	atcacaacaaaacat
MA0594.1	Hoxa9	10.5909	0.878564182	204	214	-	tccatgaatca
MA0474.1	Erg	8.13138	0.878411806	291	301	-	agaggaaaaca
PB0097.1	Zfp281_1	13.944	0.878399899	442	456	+	cccccacccccaccc
MA0522.1	Tcf3	6.99478	0.878290154	615	625	-	gacagctgggt
PB0043.1	Max_1	12.1847	0.878240546	1627	1642	-	acaacacgtgctggtt
MA0519.1	Stat5a::Stat5b	6.89237	0.878003975	595	605	-	gcttccaggca
MA1620.1	Ptf1a(var.3)	9.58276	0.877938983	615	626	+	acccagctgtct
MA0840.1	Creb5	9.49625	0.877883735	726	737	-	ggtgacatcaca
MA0881.1	Dlx4	6.34022	0.877839386	1370	1377	-	ttcattac
MA0136.1	ELF5	7.84873	0.877727381	1358	1366	-	cccttcctt
MA0035.3	Gata1	8.01889	0.877699493	1593	1603	+	tagttatctgt
MA0079.2	SP1	9.7793	0.877580098	79	88	+	CCCCACCCCT
MA0079.2	SP1	9.7793	0.877580098	449	458	+	ccccacccca
MA0720.1	Shox2	6.29833	0.877570953	1818	1825	+	ccaatgac
MA0039.1	Klf4	7.51888	0.877565081	1357	1366	+	gaaggaaggg
PB0085.1	Tcfap2a_1	9.96946	0.877508167	1246	1260	-	gaggccccaggggag
MA0099.1	JUN::FOS	8.06371	0.87746841	1792	1799	+	gtgactct
MA0461.1	Atoh1	5.96758	0.877457089	616	623	-	cagctggg
MA0885.1	Dlx2	6.02962	0.877338141	1818	1825	+	ccaatgac
MA0601.1	Arid3b	9.29415	0.877171936	165	175	-	ctcttaattgc
MA0002.2	RUNX1	9.16679	0.876825684	1686	1696	-	gggtgtggcta
MA0498.1	Meis1	10.7711	0.876742907	1749	1763	-	tgctgtcagctgtca
MA0160.1	NR4A2	8.12954	0.876701521	2056	2063	-	aaggccag
MA0522.1	Tcf3	6.87296	0.876669705	1749	1759	-	gtcagctgtca
MA0877.1	Barhl1	6.49278	0.876595767	1959	1968	-	tttaaaaggg
PB0076.1	Sp4_1	12.6041	0.876519172	129	145	-	ggaaacacccccttgac
MA0146.2	Zfx	10.5471	0.876461007	1064	1077	-	ggaggagaggcctg
MA0146.1	Zfx	10.5335	0.876324043	1064	1077	-	ggaggagaggcctg
MA0881.1	Dlx4	6.28287	0.876274639	1102	1109	-	gcaatcag
MA0092.1	Hand1::Tcf3	8.57353	0.876182816	1835	1844	-	cttctggctg
MA0601.1	Arid3b	9.24169	0.876062924	774	784	-	aaattaaaaac
MA0067.1	Pax2	5.90832	0.876009397	894	901	+	agtcatag
MA0087.1	Sox5	7.56242	0.875699101	712	718	-	attgtca
MA0614.1	Foxj2	7.3793	0.875575896	290	297	-	gaaaacag
MA0145.1	Tcfcp2l1	9.89348	0.875548537	396	409	-	ccagagttatcctg
MA0720.1	Shox2	6.20764	0.87553644	1370	1377	+	gtaatgaa
MA0709.1	Msx3	6.5202	0.87549903	1102	1109	-	gcaatcag
MA0145.2	Tcfcp2l1	9.90946	0.875409744	396	409	-	ccagagttatcctg
PB0100.1	Zfp740_1	11.5634	0.875311794	443	458	+	ccccacccccacccca
MA0039.2	Klf4	8.16778	0.875278469	277	286	-	ggggctgggc
MA0039.2	Klf4	8.1639	0.875212491	554	563	-	agggtggagg
MA0607.1	Bhlha15	6.92076	0.87518533	1205	1212	-	ccacatgt
MA0816.1	Ascl2	9.75611	0.87509208	1191	1200	+	agaagctgcc
MA0145.2	Tcfcp2l1	9.88629	0.875072506	1643	1656	+	caacttcaaaccag
MA0092.1	Hand1::Tcf3	8.53188	0.874955791	836	845	+	gttctggata
MA0145.1	Tcfcp2l1	9.85057	0.874923681	1643	1656	+	caacttcaaaccag
MA0151.1	Arid3a	6.63255	0.874702467	168	173	+	attaag
MA0151.1	Arid3a	6.63255	0.874702467	1857	1862	-	attaag
MA0879.1	Dlx1	6.73549	0.874401034	1024	1033	+	tcaaattttg
MA0158.1	HOXA5	6.28686	0.874294812	1368	1375	+	aggtaatg
PB0100.1	Zfp740_1	11.5157	0.874278514	436	451	+	aggacccccccacccc
MA0499.1	Myod1	6.53348	0.874201746	613	625	-	gacagctgggtca
PB0085.1	Tcfap2a_1	9.80388	0.874153672	682	696	+	catgccccaggcagt
MA0885.1	Dlx2	5.89525	0.874118299	768	775	-	acaatttc
MA0879.1	Dlx1	6.71936	0.873992789	777	786	+	tttaattttt
MA0603.1	Arntl	8.85019	0.873944508	1041	1050	+	gatcacatgt
MA0879.1	Dlx1	6.71552	0.873895736	767	776	-	aacaatttca
MA0146.2	Zfx	10.3963	0.873836705	1247	1260	+	tcccctggggcctc
MA0913.1	Hoxd9	8.15583	0.873783279	1500	1509	-	ggcattaaaa
MA0500.1	Myog	5.93645	0.873558663	636	646	-	gccaggtgtgg
MA0877.1	Barhl1	6.37663	0.873534855	777	786	+	tttaattttt
PB0141.1	Isgf3g_2	9.58534	0.873396359	285	298	-	ggaaaacaggaggg
MA0087.1	Sox5	7.49886	0.87333024	1680	1686	-	attgctt
PB0133.1	Hic1_2	10.4926	0.873329089	1604	1619	+	gtgggtgcccaggcgt
MA0620.1	Mitf	8.02254	0.873303855	1632	1641	-	caacacgtgc
PB0097.1	Zfp281_1	13.6704	0.873294649	439	453	+	acccccccaccccca
MA0146.1	Zfx	10.356	0.87323169	1247	1260	+	tcccctggggcctc
PB0110.1	Bcl6b_2	10.3439	0.873080578	447	462	+	acccccaccccaagga
MA0147.2	Myc	6.69399	0.873069978	905	914	-	ccatgagctc
MA0885.1	Dlx2	5.84945	0.873020604	1102	1109	-	gcaatcag
MA0154.1	EBF1	9.18077	0.872983797	453	462	+	accccaagga
PB0192.1	Tcfap2e_2	9.94585	0.872700125	1982	1995	-	acatagaaaaaata
MA0079.2	SP1	9.5818	0.872606306	441	450	+	ccccccaccc
MA0039.1	Klf4	7.34522	0.872467289	1955	1964	-	aaagggtaag
MA0626.1	Npas2	7.59601	0.872433178	589	598	-	ggcacatgaa
MA0880.1	Dlx3	6.33587	0.872243693	1370	1377	-	ttcattac
PB0039.1	Klf7_1	11.8337	0.8720212	75	90	+	TCTTCCCCACCCCTCA
MA0515.1	Sox6	8.258	0.871911931	1285	1294	+	gcattgtact
PB0088.1	Tcfap2e_1	10.2198	0.871882987	1246	1260	-	gaggccccaggggag
MA0472.1	EGR2	10.6195	0.87175147	1600	1614	-	tgggcacccacacag
MA1099.1	Hes1	7.26471	0.87170865	1613	1622	-	gccacgcctg
PB0040.1	Lef1_1	12.713	0.871687333	827	843	+	gggccctttgttctgga
MA0461.1	Atoh1	5.57221	0.871449999	648	655	+	caaatggc
MA0461.1	Atoh1	5.57221	0.871449999	761	768	-	cagattgc
PB0183.1	Sry_2	9.98242	0.871430256	766	782	-	attaaaaacaatttcag
MA0063.1	Nkx2-5	6.12165	0.871344765	2067	2073	-	tcaagag
MA0859.1	Rarg	12.6255	0.871189089	2062	2077	-	aggatcaagagttcaa
MA0503.1	Nkx2-5(var.2)	7.68079	0.871073936	1066	1076	+	ggcctctcctc
PB0072.1	Sox5_1	11.5808	0.871063759	766	781	-	ttaaaaacaatttcag
MA0035.2	Gata1	7.51881	0.870984065	2001	2011	+	tgtgatagggt
MA0067.1	Pax2	5.77578	0.870804389	709	716	-	tgtcatac
MA1621.1	Rbpjl	9.52774	0.870741833	614	627	+	gacccagctgtctc
MA0067.1	Pax2	5.77334	0.870708893	206	213	+	attcatgg
MA0482.1	Gata4	6.87065	0.870571268	2000	2010	-	ccctatcacaa
MA0498.1	Meis1	10.3676	0.870558261	573	587	+	ggctgtctggcaact
MA0035.1	Gata1	4.7255	0.870545387	217	222	+	agatcc
PB0097.1	Zfp281_1	13.5124	0.870346468	438	452	+	gacccccccaccccc
MA0157.1	FOXO3	8.279	0.870233213	773	780	-	taaaaaca
MA0879.1	Dlx1	6.56531	0.870094633	1369	1378	-	attcattacc
MA0499.1	Myod1	6.20416	0.869968128	1440	1452	-	cccaactgttccc
MA1628.1	Zic1::Zic2	7.80946	0.869760032	284	294	-	aacaggagggg
PH0133.1	Pax7	9.90476	0.869734233	102	118	+	CTTCTTAATTTATTCTT
PB0100.1	Zfp740_1	11.3054	0.869729776	440	455	+	cccccccacccccacc
MA0880.1	Dlx3	6.25317	0.869705728	785	792	-	acacttaa
MA0493.1	Klf1	9.34147	0.869531067	447	457	+	acccccacccc
MA0816.1	Ascl2	9.47064	0.869422218	616	625	+	cccagctgtc
MA0018.2	CREB1	8.00121	0.869358049	728	735	+	tgatgtca
MA0623.1	Neurog1	7.17681	0.869356586	1384	1393	+	ccagtatgtc
PB0208.1	Zscan4_2	11.0324	0.869283603	586	601	-	ccaggcacatgaaaag
MA0607.1	Bhlha15	6.60131	0.869210784	1000	1007	-	ccctatgt
MA0705.1	Lhx8	4.86413	0.8691105	1370	1377	-	ttcattac
MA0512.1	Rxra	7.27425	0.869108236	1805	1815	+	ccaggttcaca
PB0087.1	Tcfap2c_1	10.0711	0.869088173	682	696	+	catgccccaggcagt
PB0196.1	Zbtb7b_2	11.1819	0.869066528	1659	1675	-	gaggggaccacctcatg
MA0514.1	Sox3	6.98026	0.868956091	1994	2003	+	gttttgttgt
MA0881.1	Dlx4	6.01065	0.868847755	785	792	-	acacttaa
MA0705.1	Lhx8	4.84576	0.868763457	1858	1865	-	gtcattaa
MA0067.1	Pax2	5.72277	0.868722959	658	665	-	tgacatgc
MA0512.1	Rxra	7.24508	0.868687969	856	866	+	cccagttcacg
PB0066.1	Sox17_1	11.1582	0.868659684	765	779	-	aaaaacaatttcaga
MA1099.1	Hes1	7.17146	0.868554303	589	598	-	ggcacatgaa
MA0136.1	ELF5	7.5664	0.868500521	18	26	-	TGCATCCTC
PB0100.1	Zfp740_1	11.2446	0.868413351	441	456	+	ccccccacccccaccc
MA0500.1	Myog	5.54688	0.868339495	1190	1200	-	ggcagcttctg
MA0614.1	Foxj2	7.01096	0.868166266	51	58	-	ATAAATAG
MA1628.1	Zic1::Zic2	7.71868	0.868165641	958	968	+	cacagcatgct
PB0066.1	Sox17_1	11.1212	0.867835686	775	789	-	cttaaaaattaaaaa
MA0099.2	FOS::JUN	7.04178	0.867784013	204	210	+	tgattca
MA0505.1	Nr5a2	12.0577	0.867631908	482	496	-	aactccaaggacaaa
MA0147.2	Myc	6.31892	0.867564806	590	599	+	tcatgtgcct
MA0829.1	Srebf1(var.2)	8.58223	0.867451635	1631	1640	-	aacacgtgct
MA0098.2	Ets1	10.6039	0.867277683	14	28	-	TCTGCATCCTCCCTG
MA0877.1	Barhl1	6.13239	0.867098636	1857	1866	+	cttaatgacg
MA0840.1	Creb5	8.66417	0.8670712	726	737	+	tgtgatgtcacc
MA0461.1	Atoh1	5.27962	0.867004459	618	625	+	cagctgtc
MA0461.1	Atoh1	5.27962	0.867004459	639	646	+	cacctggc
MA0461.1	Atoh1	5.27962	0.867004459	1750	1757	-	cagctgtc
MA0461.1	Atoh1	5.27962	0.867004459	1752	1759	+	cagctgac
MA0879.1	Dlx1	6.43932	0.866906333	1857	1866	-	cgtcattaag
MA0633.1	Twist2	8.05794	0.866891529	1042	1051	-	aacatgtgat
PH0088.1	Isl2	11.4979	0.866741681	1849	1864	+	ccacatcccttaatga
UN0384.1	Zbtb17	8.85368	0.866470765	446	456	+	cacccccaccc
MA0039.2	Klf4	7.64841	0.866454435	251	260	-	ggggtggagg
MA0111.1	Spz1	9.58136	0.866384047	729	739	-	agggtgacatc
MA0633.1	Twist2	8.03002	0.86632728	1631	1640	+	agcacgtgtt
MA0509.1	Rfx1	11.543	0.866277673	988	1001	+	gtccccaaagctac
PB0097.1	Zfp281_1	13.2836	0.866076656	440	454	+	cccccccacccccac
MA0035.1	Gata1	4.64218	0.866012238	55	60	-	GGATAA
MA0035.1	Gata1	4.64218	0.866012238	398	403	+	ggataa
PB0086.1	Tcfap2b_1	10.6312	0.865988222	1246	1259	+	ctcccctggggcct
MA0676.1	Nr2e1	8.40466	0.86598174	115	123	-	cgaagtcag
MA0160.1	NR4A2	7.81813	0.86575968	1268	1275	-	caggtcag
MA0122.1	Nkx3-2	7.15174	0.865699513	811	819	-	agaagtgaa
MA0067.1	Pax2	5.64431	0.865641812	610	617	-	ggtcacac
PH0143.1	Pou2f1	11.0426	0.865505335	103	118	-	AAGAATAAATTAAGAA
PB0100.1	Zfp740_1	11.1064	0.865424798	437	452	+	ggacccccccaccccc
MA0877.1	Barhl1	6.06839	0.865412107	867	876	-	gttaatatct
MA0829.1	Srebf1(var.2)	8.44341	0.865366154	1042	1051	-	aacatgtgat
MA0720.1	Shox2	5.75404	0.8653609	1858	1865	-	gtcattaa
PB0137.1	Irf3_2	10.0096	0.865333703	1117	1130	+	tgagaaaggacgca
PB0154.1	Osr1_2	9.73138	0.8652611	1972	1987	+	gtatcctacctatttt
MA0632.1	Tcfl5	5.69797	0.86521697	589	598	+	ttcatgtgcc
MA0632.1	Tcfl5	5.69797	0.86521697	589	598	-	ggcacatgaa
PB0076.1	Sp4_1	11.9905	0.86515418	276	292	+	tgcccagccccctcctg
MA0075.2	Prrx2	6.43379	0.86512475	1102	1109	-	gcaatcag
PB0057.1	Rxra_1	10.5051	0.865103787	325	341	+	ccttttgaacccacctt
MA0104.1	Mycn	6.91359	0.865083193	639	644	+	cacctg
PH0160.1	Shox2	10.6291	0.865044569	102	118	+	CTTCTTAATTTATTCTT
MA0104.3	Mycn	6.9591	0.864929201	1633	1640	-	aacacgtg
PB0085.1	Tcfap2a_1	9.34063	0.864768768	1330	1344	-	ttagccccaggccgg
MA1629.1	Zic2	11.1673	0.864682844	956	969	+	ctcacagcatgctg
PB0113.1	E2F3_2	10.6936	0.864501421	1292	1308	-	tactcggagccaacagt
MA1618.1	Ptf1a	9.06075	0.864477019	615	627	+	acccagctgtctc
MA1608.1	Isl1	7.87877	0.864368384	164	174	+	agcaattaaga
PB0058.1	Sfpi1_1	8.95995	0.864354358	491	504	-	ggagagggaactcc
PB0087.1	Tcfap2c_1	9.83227	0.864313068	1246	1260	-	gaggccccaggggag
MA1618.1	Ptf1a	9.04814	0.86421598	614	626	-	agacagctgggtc
MA1608.1	Isl1	7.8655	0.864061857	1349	1359	+	tggcattagaa
MA0913.1	Hoxd9	7.73363	0.864023588	1499	1508	-	gcattaaaac
MA1628.1	Zic1::Zic2	7.48106	0.863992529	961	971	-	cccagcatgct
MA0063.1	Nkx2-5	5.93903	0.86399223	769	775	-	acaattt
MA0157.1	FOXO3	8.09164	0.863939524	1418	1425	+	ggcaaaca
MA0704.1	Lhx4	6.06711	0.863896046	1491	1498	+	gtatttag
PB0105.1	Arid3a_2	6.91523	0.863888534	705	719	+	acaggtatgacaatt
MA0482.1	Gata4	6.39025	0.863664324	922	932	-	ccttagcttct
PB0190.1	Tcfap2b_2	10.1411	0.863662248	1275	1289	+	gaagccccaagcatt
MA0482.1	Gata4	6.38589	0.863601643	1594	1604	+	agttatctgtg
PB0087.1	Tcfap2c_1	9.78808	0.863429673	1330	1344	-	ttagccccaggccgg
MA0079.2	SP1	9.21742	0.863429639	970	979	-	cccttctccc
MA0039.1	Klf4	7.03702	0.863420325	1531	1540	+	gagaggaggg
MA0480.1	Foxo1	7.96889	0.863377431	1418	1428	-	tcttgtttgcc
MA0469.1	E2F3	9.64331	0.863350014	32	46	-	CTCGCTCCCTGGCTC
MA0100.1	Myb	7.04282	0.863181724	618	625	-	gacagctg
MA0100.1	Myb	7.04282	0.863181724	1750	1757	+	gacagctg
MA0480.1	Foxo1	7.95359	0.863143962	1634	1644	+	acgtgttgtca
MA0913.1	Hoxd9	7.69465	0.863122582	1856	1865	-	gtcattaagg
PB0060.1	Smad3_1	10.6151	0.863074855	1340	1356	-	taatgccagactttagc
MA0080.3	Spi1	8.90429	0.863001351	491	505	-	gggagagggaactcc
MA0039.1	Klf4	7.02258	0.862996645	497	506	-	tgggagaggg
MA0885.1	Dlx2	5.42762	0.862912454	1370	1377	-	ttcattac
MA0720.1	Shox2	5.64168	0.862840211	1858	1865	+	ttaatgac
MA0877.1	Barhl1	5.96974	0.862812385	1853	1862	-	attaagggat
MA0047.2	Foxa2	8.8081	0.862788587	1502	1513	-	tgttggcattaa
MA0080.3	Spi1	8.87613	0.862692979	1353	1367	+	attagaaggaagggc
PB0058.1	Sfpi1_1	8.88572	0.862691387	1585	1598	+	ggaggaggtagtta
MA0079.2	SP1	9.18687	0.862660258	440	449	+	cccccccacc
MA1615.1	Plagl1	10.3288	0.862620307	1333	1345	+	gcctggggctaaa
MA0877.1	Barhl1	5.96223	0.862614474	231	240	-	gttaaagagc
MA0877.1	Barhl1	5.96124	0.862588387	1770	1779	+	gctaactgga
MA0063.1	Nkx2-5	5.89746	0.862318713	872	878	+	ttaactg
MA1621.1	Rbpjl	9.09566	0.861857703	702	715	-	gtcatacctgtcac
MA0739.1	Hic1	7.11214	0.861745734	1608	1616	+	gtgcccagg
PH0132.1	Pax6	12.5078	0.861670085	103	118	+	TTCTTAATTTATTCTT
MA0113.2	NR3C1	9.08613	0.861658405	195	209	+	aagacaggatgattc
MA0079.2	SP1	9.14595	0.86162954	1433	1442	-	ccccacctac
MA0102.1	Cebpa	8.14249	0.861554077	91	102	+	Tgactcaatccc
MA0885.1	Dlx2	5.37062	0.861546374	778	785	+	ttaatttt
MA0104.1	Mycn	6.81862	0.861542729	591	596	+	catgtg
MA0104.1	Mycn	6.81862	0.861542729	1044	1049	-	catgtg
MA0104.1	Mycn	6.81862	0.861542729	1206	1211	+	catgtg
MA0158.1	HOXA5	5.92333	0.861491272	1706	1713	-	ctggaatg
MA0100.1	Myb	6.986	0.861418854	713	720	+	gacaattg
MA1606.1	Foxf1	8.28702	0.861152996	1486	1496	-	aaatacacaca
PB0058.1	Sfpi1_1	8.8141	0.861086765	187	200	+	ggaggaggaagaca
MA0877.1	Barhl1	5.9034	0.861064158	1369	1378	+	ggtaatgaat
MA0104.3	Mycn	6.75411	0.860991596	639	646	-	gccaggtg
MA0500.1	Myog	4.998	0.860985821	616	626	+	cccagctgtct
MA0880.1	Dlx3	5.96785	0.860949564	1102	1109	-	gcaatcag
MA0027.1	En1	5.91032	0.86085179	900	910	+	agatggagctc
MA0623.1	Neurog1	6.8097	0.860832512	1204	1213	-	cccacatgtc
MA1619.1	Ptf1a(var.2)	8.04525	0.860790109	636	647	+	ccacacctggct
MA0099.1	JUN::FOS	7.55978	0.860782333	1793	1800	-	gagagtca
PB0097.1	Zfp281_1	12.9958	0.860706901	276	290	+	tgcccagccccctcc
MA0620.1	Mitf	7.56033	0.860695061	862	871	-	tatctcgtga
MA0027.1	En1	5.90553	0.860659596	1066	1076	-	gaggagaggcc
MA0474.1	Erg	6.82598	0.860615758	17	27	+	GGAGGATGCAG
PB0038.1	Jundm2_1	12.9159	0.860489851	724	739	+	tctgtgatgtcaccct
MA0467.1	Crx	8.32234	0.860316786	2070	2080	-	cagaggatcaa
MA0099.2	FOS::JUN	6.83623	0.860280834	613	619	+	tgaccca
MA1619.1	Ptf1a(var.2)	8.00641	0.860032062	636	647	-	agccaggtgtgg
MA0499.1	Myod1	5.42733	0.859981746	1188	1200	-	ggcagcttctgct
MA0880.1	Dlx3	5.93615	0.859976564	1370	1377	+	gtaatgaa
MA0480.1	Foxo1	7.73936	0.859874818	136	146	+	gggtgtttccc
MA0147.1	Myc	8.63445	0.859856448	1631	1640	-	aacacgtgct
MA0102.2	CEBPA	7.32918	0.859768465	91	99	+	Tgactcaat
MA1627.1	Wt1	11.3036	0.859739599	174	187	-	ctcctcctcctcct
MA1627.1	Wt1	11.3036	0.859739599	177	190	-	ctcctcctcctcct
MA1627.1	Wt1	11.3036	0.859739599	180	193	-	ctcctcctcctcct
MA0720.1	Shox2	5.49982	0.85965795	1102	1109	-	gcaatcag
PB0165.1	Sox11_2	9.78186	0.85959619	708	721	-	acaattgtcatacc
MA0147.2	Myc	5.7736	0.859560847	1897	1906	-	ccatgttcct
MA0519.1	Stat5a::Stat5b	5.3746	0.859454905	1673	1683	-	gcttctttgag
MA0604.1	Atf1	6.52339	0.859361726	1861	1868	+	atgacgga
MA0620.1	Mitf	7.50891	0.859292455	1203	1212	+	agacatgtgg
MA0067.1	Pax2	5.48257	0.859290641	569	576	-	agccatgg
MA0881.1	Dlx4	5.65926	0.859261117	1370	1377	+	gtaatgaa
MA0035.1	Gata1	4.51635	0.859166243	1040	1045	-	tgatcc
MA0035.1	Gata1	4.51635	0.859166243	2071	2076	+	tgatcc
MA0075.2	Prrx2	6.24651	0.859132484	1818	1825	+	ccaatgac
MA0704.1	Lhx4	5.85818	0.859090652	1102	1109	-	gcaatcag
MA0705.1	Lhx8	4.3248	0.858922981	714	721	+	acaattgt
MA0705.1	Lhx8	4.3248	0.858922981	714	721	-	acaattgt
MA0111.1	Spz1	9.28914	0.858786569	1242	1252	-	aggggagcaga
MA0035.3	Gata1	6.62704	0.858628772	1236	1246	+	tccttctctgc
MA0881.1	Dlx4	5.63507	0.858601051	778	785	+	ttaatttt
MA0099.2	FOS::JUN	6.78923	0.858565503	1054	1060	+	tgacaga
PB0070.1	Sox30_1	10.5467	0.858527561	709	724	+	gtatgacaattgtgtt
MA0063.1	Nkx2-5	5.80083	0.858428207	1423	1429	+	acaagag
PB0123.1	Foxl1_2	11.2298	0.858285473	1988	2003	-	acaacaaaacatagaa
MA0067.1	Pax2	5.45541	0.858224113	1203	1210	+	agacatgt
MA0469.1	E2F3	9.25914	0.858168602	1528	1542	-	ctccctcctctctcc
MA1616.1	Prdm15	12.057	0.858163933	473	487	-	gacaaaaccaggcaa
MA0160.1	NR4A2	7.60049	0.858112798	729	736	+	gatgtcac
MA0039.2	Klf4	7.154	0.858054485	1014	1023	+	ggggagggcc
MA0499.1	Myod1	5.27697	0.858048801	285	297	+	ccctcctgttttc
MA0881.1	Dlx4	5.60891	0.857887334	51	58	+	CTATTTAT
MA0739.1	Hic1	6.92229	0.857812895	562	570	+	ctgcccccc
MA0039.2	Klf4	7.13818	0.857785681	1163	1172	+	agggagaggc
MA0512.1	Rxra	6.4868	0.857765813	1267	1277	-	ttcaggtcagg
MA0623.1	Neurog1	6.67661	0.857742023	999	1008	-	accctatgta
MA0676.1	Nr2e1	7.99616	0.857701747	811	819	-	agaagtgaa
MA0616.1	Hes2	8.95215	0.857471481	590	602	-	tccaggcacatga
PB0031.1	Hoxa3_1	10.1678	0.857458179	1365	1378	+	ggcaggtaatgaat
MA0079.2	SP1	8.97649	0.857361987	442	451	+	cccccacccc
MA0079.2	SP1	8.97649	0.857361987	448	457	+	cccccacccc
MA0104.2	Mycn	8.32302	0.857339688	1204	1213	-	cccacatgtc
MA0499.1	Myod1	5.21798	0.857290451	1754	1766	-	ctctgctgtcagc
PB0205.1	Zic1_2	10.6498	0.857253068	98	112	-	cctcacaggagggat
MA0141.1	Esrrb	8.49553	0.857133352	678	689	-	ggggcatggtca
MA1624.1	Stat5a	9.46309	0.857037325	141	152	+	tttcccagagat
MA0014.1	Pax5	11.5751	0.857033805	31	50	+	GGAGCCAGGGAGCGAGGCCG
MA0104.2	Mycn	8.30444	0.856939925	1631	1640	-	aacacgtgct
MA0039.1	Klf4	6.8161	0.856935541	1904	1913	+	tggaggtagg
MA0728.1	Nr2f6(var.2)	13.9674	0.856933074	2063	2077	-	aggatcaagagttca
MA1628.1	Zic1::Zic2	7.07717	0.856899408	1757	1767	+	gacagcagagg
PB0140.1	Irf6_2	9.66319	0.85689704	1861	1875	-	tctactctccgtcat
PB0039.1	Klf7_1	11.0195	0.85669678	1685	1700	+	atagccacacccagaa
MA0626.1	Npas2	6.83069	0.856683426	1042	1051	+	atcacatgtt
MA0885.1	Dlx2	5.16457	0.85660878	1858	1865	+	ttaatgac
PB0097.1	Zfp281_1	12.7734	0.856556351	437	451	+	ggacccccccacccc
UN0253.1	Lyl1	11.3838	0.856467007	1288	1303	-	CGACCGGAAGTGCCAC
PB0130.1	Gm397_2	11.7518	0.85641753	1457	1472	-	acacacacacacacac
PB0130.1	Gm397_2	11.7518	0.85641753	1459	1474	-	acacacacacacacac
PB0130.1	Gm397_2	11.7518	0.85641753	1461	1476	-	acacacacacacacac
PB0130.1	Gm397_2	11.7518	0.85641753	1463	1478	-	acacacacacacacac
PB0130.1	Gm397_2	11.7518	0.85641753	1465	1480	-	acacacacacacacac
PB0130.1	Gm397_2	11.7518	0.85641753	1467	1482	-	acacacacacacacac
PB0130.1	Gm397_2	11.7518	0.85641753	1469	1484	-	acacacacacacacac
PB0130.1	Gm397_2	11.7518	0.85641753	1471	1486	-	acacacacacacacac
PB0130.1	Gm397_2	11.7518	0.85641753	1473	1488	-	acacacacacacacac
PB0130.1	Gm397_2	11.7518	0.85641753	1475	1490	-	acacacacacacacac
PB0130.1	Gm397_2	11.7518	0.85641753	1477	1492	-	acacacacacacacac
PB0148.1	Mtf1_2	9.08718	0.856123736	1982	1995	-	acatagaaaaaata
MA0035.1	Gata1	4.45955	0.856075774	1596	1601	-	agataa
PB0087.1	Tcfap2c_1	9.41845	0.856040452	1330	1344	+	ccggcctggggctaa
MA0885.1	Dlx2	5.13976	0.856014352	785	792	-	acacttaa
MA0143.3	Sox2	5.84852	0.85600148	1118	1125	-	cctttctc
MA0500.1	Myog	4.6256	0.85599656	1757	1767	+	gacagcagagg
MA0605.1	Atf3	7.0581	0.855944203	1860	1867	+	aatgacgg
PB0160.1	Rfxdc2_2	10.6745	0.855929173	1169	1185	+	aggcttggagacctggt
MA0877.1	Barhl1	5.70726	0.855895273	374	383	-	tctaagagga
MA0158.1	HOXA5	5.76331	0.855855684	628	635	+	cactaact
MA0079.2	SP1	8.91422	0.855793706	67	76	+	TCCCTCCCTC
MA0682.1	Pitx1	6.46817	0.855745964	1502	1509	+	ttaatgcc
MA0480.1	Foxo1	7.45638	0.855556408	770	780	+	aattgttttta
MA0521.1	Tcf12	5.34222	0.855465262	1190	1200	-	ggcagcttctg
MA0483.1	Gfi1b	7.55349	0.855354739	111	121	-	aagtcagagcc
MA0147.2	Myc	5.48399	0.855310177	1109	1118	+	ccatgagctg
MA0002.2	RUNX1	8.05715	0.855191744	1600	1610	+	ctgtgtgggtg
MA0705.1	Lhx8	4.12448	0.855138951	1858	1865	+	ttaatgac
PB0089.1	Tcfe2a_1	10.733	0.855022801	633	649	-	tgagccaggtgtggagt
PB0086.1	Tcfap2b_1	10.0553	0.854910397	1156	1169	-	tctccctagggctg
MA0705.1	Lhx8	4.1061	0.854791908	1370	1377	+	gtaatgaa
MA0092.1	Hand1::Tcf3	7.84699	0.854777207	418	427	-	tgtctgcttt
MA0705.1	Lhx8	4.10532	0.854777065	1818	1825	-	gtcattgg
MA0720.1	Shox2	5.27905	0.854705368	778	785	+	ttaatttt
PB0206.1	Zic2_2	9.86216	0.854654526	98	112	-	cctcacaggagggat
MA0643.1	Esrrg	6.69409	0.854650865	1360	1369	+	ggaagggcag
MA0039.1	Klf4	6.73823	0.854649679	100	109	-	cacaggaggg
PH0006.1	Barhl2	12.71	0.854382645	160	175	+	attgagcaattaagag
MA1621.1	Rbpjl	8.72857	0.854309872	614	627	-	gagacagctgggtc
PB0004.1	Atf1_1	12.1642	0.854284162	724	739	+	tctgtgatgtcaccct
MA0607.1	Bhlha15	5.80035	0.854231182	617	624	-	acagctgg
MA0522.1	Tcf3	5.18444	0.854209389	334	344	+	cccaccttcag
MA0039.1	Klf4	6.72185	0.854168905	1527	1536	+	aggagagagg
MA0896.1	Hmx1	12.1643	0.854073227	161	177	+	ttgagcaattaagagga
PH0041.1	Hmx1	12.1643	0.854073227	161	177	+	ttgagcaattaagagga
MA0006.1	Ahr::Arnt	6.15805	0.853842612	1282	1287	-	tgcttg
MA0006.1	Ahr::Arnt	6.15805	0.853842612	1458	1463	+	tgtgtg
MA0006.1	Ahr::Arnt	6.15805	0.853842612	1460	1465	+	tgtgtg
MA0006.1	Ahr::Arnt	6.15805	0.853842612	1462	1467	+	tgtgtg
MA0006.1	Ahr::Arnt	6.15805	0.853842612	1464	1469	+	tgtgtg
MA0006.1	Ahr::Arnt	6.15805	0.853842612	1466	1471	+	tgtgtg
MA0006.1	Ahr::Arnt	6.15805	0.853842612	1468	1473	+	tgtgtg
MA0006.1	Ahr::Arnt	6.15805	0.853842612	1470	1475	+	tgtgtg
MA0006.1	Ahr::Arnt	6.15805	0.853842612	1472	1477	+	tgtgtg
MA0006.1	Ahr::Arnt	6.15805	0.853842612	1474	1479	+	tgtgtg
MA0006.1	Ahr::Arnt	6.15805	0.853842612	1476	1481	+	tgtgtg
MA0006.1	Ahr::Arnt	6.15805	0.853842612	1478	1483	+	tgtgtg
MA0006.1	Ahr::Arnt	6.15805	0.853842612	1480	1485	+	tgtgtg
MA0006.1	Ahr::Arnt	6.15805	0.853842612	1482	1487	+	tgtgtg
MA0006.1	Ahr::Arnt	6.15805	0.853842612	1484	1489	+	tgtgtg
MA0006.1	Ahr::Arnt	6.15805	0.853842612	1486	1491	+	tgtgtg
MA0006.1	Ahr::Arnt	6.15805	0.853842612	1601	1606	+	tgtgtg
MA0500.1	Myog	4.46376	0.853828413	1443	1453	+	aacagttgggt
MA0493.1	Klf1	8.41139	0.853808208	441	451	+	ccccccacccc
MA0099.2	FOS::JUN	6.65634	0.853714618	643	649	+	tggctca
PB0110.1	Bcl6b_2	9.63301	0.853687967	1009	1024	-	aggccctccccaagag
MA0643.1	Esrrg	6.62611	0.853650827	750	759	-	acaaggtcta
MA0643.1	Esrrg	6.62505	0.85363536	55	64	-	TGAAGGATAA
MA0039.1	Klf4	6.69314	0.853326024	1116	1125	+	ctgagaaagg
MA0816.1	Ascl2	8.65883	0.853298375	1191	1200	-	ggcagcttct
MA0124.2	Nkx3-1	7.03525	0.853279802	164	172	+	agcaattaa
MA0879.1	Dlx1	5.90018	0.853262635	1980	1989	-	aaaaaatagg
PB0088.1	Tcfap2e_1	9.29522	0.853190578	1246	1260	+	ctcccctggggcctc
PB0074.1	Sox8_1	10.8994	0.852975221	765	781	+	tctgaaattgtttttaa
PB0202.1	Zfp410_2	10.0632	0.852944124	557	573	+	ccaccctgccccccatg
PB0190.1	Tcfap2b_2	9.62773	0.852843311	682	696	-	actgcctggggcatg
MA0463.1	Bcl6	10.6904	0.852795736	594	607	+	gtgcctggaagcca
MA0720.1	Shox2	5.18808	0.852664671	1370	1377	-	ttcattac
MA0705.1	Lhx8	3.99141	0.852625393	1818	1825	+	ccaatgac
MA0105.1	NFKB1	8.96311	0.852619696	1734	1743	-	gggaaggccc
MA0002.2	RUNX1	7.92517	0.85261866	1276	1286	-	gcttggggctt
PB0038.1	Jundm2_1	12.457	0.852506068	724	739	-	agggtgacatcacaga
MA0643.1	Esrrg	6.54147	0.852405747	2056	2065	-	tcaaggccag
MA0039.1	Klf4	6.65974	0.852345789	74	83	-	TGGGGAAGAG
PB0039.1	Klf7_1	10.7861	0.852302661	445	460	+	ccacccccaccccaag
MA0075.2	Prrx2	6.03062	0.852224645	1858	1865	-	gtcattaa
MA0158.1	HOXA5	5.65784	0.852140985	1856	1863	+	ccttaatg
PB0091.1	Zbtb3_1	10.5294	0.852134533	1254	1270	-	cagggcactggaggccc
MA0913.1	Hoxd9	7.21577	0.852052826	783	792	-	acacttaaaa
MA0461.1	Atoh1	4.29178	0.851995441	736	743	-	cagaaggg
UN0261.1	Rfx6	10.2002	0.851944469	782	794	+	CTCCCAGCAAACC
MA0100.2	Myb	6.31193	0.851747584	712	721	-	acaattgtca
MA0067.1	Pax2	5.2893	0.851701254	1266	1273	-	ggtcaggg
PB0124.1	Gabpa_2	8.09332	0.851697343	1	16	-	CTGCCTTCCCAACAAC
MA0514.1	Sox3	5.80054	0.851495908	1989	1998	+	tctatgtttt
MA0124.2	Nkx3-1	6.93857	0.851427687	169	177	-	tcctcttaa
MA0522.1	Tcf3	4.97297	0.851396522	1431	1441	-	cccacctactg
MA0461.2	Atoh1	6.84939	0.851369532	999	1008	-	accctatgta
MA0442.1	SOX10	5.56096	0.85132859	1511	1516	-	cactgt
MA0518.1	Stat4	7.48055	0.851279675	138	151	-	tctctgggaaacac
MA0143.3	Sox2	5.58146	0.851263963	713	720	-	caattgtc
MA0442.1	SOX10	5.55851	0.851219781	992	997	-	ctttgg
MA0078.1	Sox17	7.05451	0.851219775	532	540	+	gcctttgtc
MA0078.1	Sox17	7.05451	0.851219775	1823	1831	-	gcctttgtc
MA0039.2	Klf4	6.75148	0.851215806	1434	1443	+	taggtgggga
MA0521.1	Tcf12	5.03559	0.851184333	1443	1453	+	aacagttgggt
MA0709.1	Msx3	5.42992	0.851120656	1818	1825	+	ccaatgac
MA0151.1	Arid3a	6.02799	0.851116504	588	593	-	atgaaa
MA0157.1	FOXO3	7.70982	0.851113319	1390	1397	-	ggtagaca
MA0136.1	ELF5	7.02794	0.850902912	1850	1858	+	cacatccct
MA0499.1	Myod1	4.72078	0.850898748	1191	1203	+	agaagctgcctca
MA0704.1	Lhx4	5.50178	0.850893562	778	785	+	ttaatttt
MA0519.1	Stat5a::Stat5b	4.67071	0.850852472	965	975	-	tctccccagca
MA0080.3	Spi1	7.78796	0.850775236	424	438	+	gacagggagaagagg
MA0816.1	Ascl2	8.52096	0.850559998	1750	1759	+	gacagctgac
PB0089.1	Tcfe2a_1	10.5173	0.850552759	1627	1643	-	gacaacacgtgctggtt
MA0075.2	Prrx2	5.97726	0.850517523	1370	1377	-	ttcattac
MA0140.1	Tal1::Gata1	9.87679	0.850482922	1992	2009	+	atgttttgttgtgatagg
MA0136.1	ELF5	7.00877	0.850276383	671	679	+	cccttcctg
MA0080.3	Spi1	7.74139	0.850265119	1231	1245	-	cagagaaggaaggag
MA0603.1	Arntl	7.8076	0.850246376	862	871	-	tatctcgtga
PB0176.1	Sox5_2	8.10449	0.850216278	102	116	+	CTTCTTAATTTATTC
PB0142.1	Jundm2_2	10.2584	0.850142865	199	214	+	caggatgattcatgga
PB0162.1	Sfpi1_2	9.04872	0.85009421	1704	1717	+	aacattccagaacc
MA0521.1	Tcf12	4.95228	0.850021275	636	646	-	gccaggtgtgg
MA0505.1	Nr5a2	10.817	0.849884435	2026	2040	-	gggttccaggccatt
MA0482.1	Gata4	5.42924	0.849847681	296	306	+	tcctctctctc
PB0126.1	Gata5_2	10.6796	0.849836264	144	160	+	cccagagatatttggga
MA0067.1	Pax2	5.24089	0.849800032	588	595	+	tttcatgt
MA0522.1	Tcf3	4.85167	0.849782987	1568	1578	-	cacacccgcat
MA0039.1	Klf4	6.56972	0.849703154	508	517	-	agagagagag
MA0039.1	Klf4	6.56585	0.849589553	927	936	+	ctaaggaaag
MA0877.1	Barhl1	5.467	0.849563954	767	776	+	tgaaattgtt
PB0208.1	Zscan4_2	10.0242	0.849406232	714	729	-	cacagaacacaattgt
MA0880.1	Dlx3	5.59021	0.849359906	778	785	+	ttaatttt
MA0474.1	Erg	5.99769	0.849323919	283	293	-	acaggaggggg
MA0682.1	Pitx1	6.20967	0.849303088	868	875	-	ttaatatc
MA0147.1	Myc	8.14389	0.849288152	637	646	+	cacacctggc
MA0100.1	Myb	6.59464	0.849277288	531	538	+	ggcctttg
PB0048.1	Nkx3-1_1	11.2268	0.849241015	781	797	-	gagacacacttaaaaat
MA0704.1	Lhx4	5.42863	0.849211056	1370	1377	+	gtaatgaa
PB0043.1	Max_1	10.7858	0.849086744	1038	1053	-	tgaacatgtgatcctg
PB0043.1	Max_1	10.7856	0.849082888	1040	1055	+	ggatcacatgttcatg
PB0083.1	Tcf7_1	11.5769	0.849049408	827	843	-	tccagaacaaagggccc
MA0039.1	Klf4	6.54452	0.848963629	334	343	-	tgaaggtggg
MA0079.2	SP1	8.6427	0.84895559	80	89	+	CCCACCCCTC
PB0098.1	Zfp410_1	11.2104	0.848925017	1847	1863	-	cattaagggatgtggga
UN0251.1	Ddit3	9.69779	0.848909749	725	739	+	ctgtgatgtcaccct
MA0616.1	Hes2	8.59066	0.848824774	1627	1639	+	aaccagcacgtgt
PB0189.1	Tcfap2a_2	8.23569	0.848819565	1268	1281	-	gggcttcaggtcag
PB0085.1	Tcfap2a_1	8.55314	0.848815332	1275	1289	-	aatgcttggggcttc
MA0605.1	Atf3	6.70939	0.848720829	89	96	+	CATgactc
MA1628.1	Zic1::Zic2	6.60801	0.848659939	238	248	-	ctgagcaggtt
PB0193.1	Tcfe2a_2	10.7995	0.848621852	1200	1216	-	cagcccacatgtctgag
MA0147.1	Myc	8.11115	0.848582654	1204	1213	-	cccacatgtc
MA0100.1	Myb	6.57155	0.848560917	1291	1298	+	tactgttg
MA0514.1	Sox3	5.59708	0.848484632	1420	1429	-	ctcttgtttg
MA0065.2	Pparg::Rxra	10.9102	0.848387104	828	842	-	ccagaacaaagggcc
PB0153.1	Nr2f2_2	10.3253	0.848374877	609	624	-	acagctgggtcacact
PB0200.1	Zfp187_2	10.5713	0.848366714	208	223	-	aggatcttgtccatga
MA0098.2	Ets1	9.2974	0.848322561	318	332	+	cctccttccttttga
MA0039.1	Klf4	6.51667	0.848146013	1530	1539	+	agagaggagg
PH0050.1	Hoxa3	9.67058	0.848103335	1365	1378	+	ggcaggtaatgaat
MA1627.1	Wt1	10.5896	0.848071552	183	196	-	ttcctcctcctcct
MA0080.3	Spi1	7.53992	0.848058645	1434	1448	+	taggtggggaacagt
PB0185.1	Tcf1_2	8.72193	0.848029385	1057	1070	-	aggcctggattctg
PB0085.1	Tcfap2a_1	8.50987	0.847938836	1330	1344	+	ccggcctggggctaa
MA0079.2	SP1	8.59196	0.847677875	1905	1914	-	ccctacctcc
PB0039.1	Klf7_1	10.5394	0.847659809	556	571	+	tccaccctgcccccca
PB0153.1	Nr2f2_2	10.2873	0.847607449	1265	1280	-	ggcttcaggtcagggc
MA0158.1	HOXA5	5.52865	0.8475913	49	56	+	CGCTATTT
MA0877.1	Barhl1	5.39161	0.84757714	168	177	+	attaagagga
MA0079.2	SP1	8.58608	0.84752971	797	806	+	cccctcctag
MA1628.1	Zic1::Zic2	6.54357	0.847528178	654	664	+	gccagcatgtc
MA1620.1	Ptf1a(var.3)	8.11891	0.847298728	703	714	-	tcatacctgtca
PB0097.1	Zfp281_1	12.2768	0.847290283	62	76	+	TCACCTCCCTCCCTC
MA0519.1	Stat5a::Stat5b	4.37871	0.847283865	1135	1145	-	cttttcaggta
MA0080.3	Spi1	7.46602	0.847249248	670	684	-	atggtcaggaagggc
MA0877.1	Barhl1	5.37832	0.847227145	1340	1349	+	gctaaagtct
MA0092.1	Hand1::Tcf3	7.58813	0.847150379	2029	2038	+	ggcctggaac
MA0136.1	ELF5	6.91257	0.847132423	199	207	-	atcatcctg
MA0146.2	Zfx	8.86033	0.847101361	1330	1343	+	ccggcctggggcta
MA0877.1	Barhl1	5.36989	0.84700497	780	789	-	cttaaaaatt
MA0623.1	Neurog1	6.2125	0.846965477	1042	1051	+	atcacatgtt
MA0079.2	SP1	8.56298	0.846947978	9	18	-	CCCTGCCTTC
UN0384.1	Zbtb17	7.68937	0.846941707	444	454	+	cccacccccac
MA0146.1	Zfx	8.84378	0.84689577	1330	1343	+	ccggcctggggcta
PB0087.1	Tcfap2c_1	8.95793	0.846834376	1246	1260	+	ctcccctggggcctc
MA0911.1	Hoxa11	7.99874	0.846790689	1855	1866	-	cgtcattaaggg
MA0816.1	Ascl2	8.32319	0.846631942	1188	1197	-	agcttctgct
MA0035.2	Gata1	6.18732	0.846613143	1115	1125	+	gctgagaaagg
PH0007.1	Barx1	9.40631	0.846597225	160	175	-	ctcttaattgctcaat
MA0124.2	Nkx3-1	6.68196	0.846511199	1829	1837	+	ggcactcag
UN0384.1	Zbtb17	7.66348	0.846507326	448	458	+	cccccacccca
PB0063.1	Sox13_1	11.0404	0.846385791	766	781	-	ttaaaaacaatttcag
PB0206.1	Zic2_2	9.45848	0.846357076	960	974	-	ctccccagcatgctg
MA1604.1	Ebf2	9.64095	0.846342727	2072	2084	-	gtcccagaggatc
PB0189.1	Tcfap2a_2	8.14485	0.846336184	335	348	+	ccaccttcaggcac
MA0124.2	Nkx3-1	6.67039	0.846289624	1549	1557	+	aacactcag
MA0500.1	Myog	3.89968	0.846271137	459	469	+	aggagctgaag
PB0082.1	Tcf3_1	11.3559	0.846258135	827	843	-	tccagaacaaagggccc
MA0067.1	Pax2	5.15046	0.84624893	368	375	+	tgtcagtc
MA1604.1	Ebf2	9.63315	0.846198098	1079	1091	-	ttgcccagggact
PB0062.1	Sox12_1	9.87088	0.846186351	1994	2007	+	gttttgttgtgata
MA0682.1	Pitx1	6.08312	0.84614896	1952	1959	-	gtaagccg
MA0125.1	Nobox	6.69731	0.846128132	50	57	-	TAAATAGC
MA0039.1	Klf4	6.44774	0.84612257	1012	1021	+	ttggggaggg
MA1627.1	Wt1	10.4691	0.846102457	437	450	+	ggacccccccaccc
MA0482.1	Gata4	5.152	0.845861602	1527	1537	-	tcctctctcct
MA0620.1	Mitf	7.01588	0.845842763	1043	1052	-	gaacatgtga
PB0100.1	Zfp740_1	10.199	0.845794916	560	575	+	ccctgccccccatggc
PB0086.1	Tcfap2b_1	9.57949	0.845756541	1330	1343	-	tagccccaggccgg
MA1627.1	Wt1	10.4472	0.845745753	171	184	-	ctcctcctcctctt
MA0682.1	Pitx1	6.06385	0.845668553	200	207	-	atcatcct
MA0515.1	Sox6	6.87917	0.84563332	1989	1998	+	tctatgtttt
MA0002.2	RUNX1	7.56646	0.845625045	1333	1343	+	gcctggggcta
MA0521.1	Tcf12	4.63621	0.845608534	1757	1767	+	gacagcagagg
UN0384.1	Zbtb17	7.60721	0.845563511	443	453	+	ccccaccccca
PB0110.1	Bcl6b_2	9.33422	0.845536891	250	265	+	ccctccaccccagtag
PH0019.1	Dbx2	10.2046	0.845535035	773	788	+	tgtttttaatttttaa
PB0191.1	Tcfap2c_2	9.10919	0.845531735	1078	1091	-	ttgcccagggactg
PH0141.1	Pknox2	11.1691	0.845487409	424	439	-	TCACGCCTGTCATCCC
UN0384.1	Zbtb17	7.59442	0.845348948	79	89	+	CCCCACCCCTC
MA0092.1	Hand1::Tcf3	7.52559	0.845308044	474	483	+	tgcctggttt
MA0522.1	Tcf3	4.50967	0.845233743	1750	1760	+	gacagctgaca
MA0877.1	Barhl1	5.30236	0.84522529	979	988	+	ggtaactggg
MA0164.1	Nr2e3	7.33004	0.845144404	384	390	-	caagcct
MA0164.1	Nr2e3	7.33004	0.845144404	1169	1175	-	caagcct
MA0164.1	Nr2e3	7.33004	0.845144404	1282	1288	+	caagcat
PB0058.1	Sfpi1_1	8.10051	0.845100195	73	86	-	GGGTGGGGAAGAGG
MA0098.2	Ets1	9.0743	0.845085842	1230	1244	+	tctccttccttctct
MA1629.1	Zic2	10.0104	0.845067348	283	296	-	aaaacaggaggggg
MA0146.2	Zfx	8.74338	0.845065818	1727	1740	+	ggagcatgggcctt
PH0024.1	Dlx5	9.24119	0.845003874	1589	1604	+	gaggtagttatctgtg
MA0608.1	Creb3l2	6.09102	0.84495709	1204	1212	+	gacatgtgg
MA0075.2	Prrx2	5.80301	0.844942064	778	785	+	ttaatttt
MA0499.1	Myod1	4.25299	0.844885187	1750	1762	+	gacagctgacagc
MA0078.1	Sox17	6.85592	0.844804549	768	776	+	gaaattgtt
MA0881.1	Dlx4	5.12774	0.844759758	1491	1498	+	gtatttag
MA0146.1	Zfx	8.71972	0.844735063	1727	1740	+	ggagcatgggcctt
MA0067.1	Pax2	5.11059	0.84468333	884	891	-	agttactg
PH0091.1	Lhx1	11.9679	0.844544134	101	117	-	AGAATAAATTAAGAAGC
MA0062.2	Gabpa	7.87368	0.844487567	669	679	-	caggaagggct
PB0085.1	Tcfap2a_1	8.33948	0.844486987	1246	1260	+	ctcccctggggcctc
MA0603.1	Arntl	7.54998	0.8443907	590	599	-	aggcacatga
MA0035.2	Gata1	6.06114	0.844303635	295	305	-	agagagaggaa
MA1684.1	Foxn1	2.70109	0.844253071	20	25	+	GGATGC
MA1684.1	Foxn1	2.70109	0.844253071	1256	1261	-	ggaggc
MA1684.1	Foxn1	2.70109	0.844253071	1415	1420	+	ggaggc
MA1684.1	Foxn1	2.70109	0.844253071	1844	1849	-	ggatgc
PB0130.1	Gm397_2	11.0805	0.844200621	1481	1496	-	aaatacacacacacac
MA0626.1	Npas2	6.22165	0.844149712	637	646	-	gccaggtgtg
MA0620.1	Mitf	6.95271	0.844119564	590	599	-	aggcacatga
MA1627.1	Wt1	10.3459	0.844089322	299	312	+	tctctctcccactg
MA0035.3	Gata1	5.56328	0.844053513	1882	1892	-	cccttctctgc
MA0100.2	Myb	5.83753	0.843932972	703	712	-	atacctgtca
MA0461.1	Atoh1	3.76084	0.84392858	1431	1438	+	cagtaggt
MA0879.1	Dlx1	5.53074	0.843913706	1857	1866	+	cttaatgacg
MA0154.1	EBF1	8.11664	0.84391345	486	495	-	actccaagga
MA0499.1	Myod1	4.17487	0.843880954	1631	1643	+	agcacgtgttgtc
MA0100.2	Myb	5.83371	0.84387004	690	699	-	cacactgcct
MA0092.1	Hand1::Tcf3	7.47614	0.843851025	602	611	-	actctggctt
PB0058.1	Sfpi1_1	8.04147	0.843777403	1354	1367	+	ttagaaggaagggc
MA0035.2	Gata1	6.03055	0.843743729	1941	1951	+	atagataggtt
MA1608.1	Isl1	6.98219	0.84365795	906	916	-	atccatgagct
MA1627.1	Wt1	10.3166	0.843611997	73	86	+	CCTCTTCCCCACCC
MA0493.1	Klf1	7.8079	0.843606369	553	563	+	ccctccaccct
MA0704.1	Lhx4	5.18352	0.843573479	51	58	+	CTATTTAT
MA0709.1	Msx3	5.09197	0.843564196	768	775	-	acaatttc
PH0018.1	Dbx1	11.1234	0.843562127	772	788	-	ttaaaaattaaaaacaa
PH0037.1	Hdx	9.59966	0.843459912	723	739	-	agggtgacatcacagaa
MA1628.1	Zic1::Zic2	6.31166	0.843455306	1178	1188	-	tccaccaggtc
MA0160.1	NR4A2	7.18251	0.843426396	1039	1046	+	aggatcac
MA0676.1	Nr2e1	7.2892	0.843371943	778	786	-	aaaaattaa
MA0829.1	Srebf1(var.2)	6.97931	0.843371137	1631	1640	+	agcacgtgtt
MA0885.1	Dlx2	4.60827	0.843278205	1491	1498	+	gtatttag
MA0067.1	Pax2	5.07464	0.843271537	849	856	-	ggtcatag
MA0075.1	Prrx2	5.34257	0.843137572	1352	1356	+	catta
MA0075.1	Prrx2	5.34257	0.843137572	1371	1375	-	catta
MA0075.1	Prrx2	5.34257	0.843137572	1503	1507	-	catta
MA0075.1	Prrx2	5.34257	0.843137572	1859	1863	-	catta
PH0093.1	Lhx3	11.4488	0.843113322	101	117	-	AGAATAAATTAAGAAGC
MA0117.2	Mafb	8.05709	0.843110642	1749	1760	+	tgacagctgaca
MA0087.1	Sox5	6.68739	0.843090832	717	723	+	attgtgt
MA0500.1	Myog	3.65962	0.843054957	1191	1201	+	agaagctgcct
MA0039.1	Klf4	6.33953	0.842946307	533	542	-	cggacaaagg
MA0079.2	SP1	8.40273	0.842912171	1068	1077	+	cctctcctcc
MA0880.1	Dlx3	5.38007	0.84291083	51	58	+	CTATTTAT
PB0118.1	Esrra_2	9.97439	0.8428954	2058	2074	-	atcaagagttcaaggcc
MA0472.1	EGR2	8.50754	0.842890125	300	314	+	ctctctcccactggc
MA0503.1	Nkx2-5(var.2)	5.76052	0.842789319	104	114	-	agcctcacagg
PB0011.1	Ehf_1	9.22179	0.842784504	186	200	+	aggaggaggaagaca
MA0067.1	Pax2	5.06043	0.842713818	731	738	+	tgtcaccc
MA0143.3	Sox2	5.09819	0.842691207	715	722	+	caattgtg
MA0143.3	Sox2	5.09819	0.842691207	2023	2030	-	ccattctg
MA0075.2	Prrx2	5.73162	0.842657647	768	775	-	acaatttc
MA0500.1	Myog	3.62637	0.842609476	1630	1640	-	aacacgtgctg
MA0151.1	Arid3a	5.80897	0.84257186	871	876	+	attaac
MA0474.1	Erg	5.50006	0.842539927	1585	1595	+	ggaggaggtag
MA0620.1	Mitf	6.89477	0.842538762	1656	1665	+	gagcatgagg
MA0500.1	Myog	3.61945	0.842516691	1749	1759	-	gtcagctgtca
MA0151.1	Arid3a	5.80329	0.842350598	2069	2074	-	atcaag
MA0039.1	Klf4	6.31889	0.842340426	1561	1570	+	tggaggaatg
MA0472.1	EGR2	8.46673	0.842332435	1205	1219	-	ccccagcccacatgt
PB0059.1	Six6_1	11.1318	0.84232063	1127	1143	-	tttcaggtatcactgcg
MA0079.2	SP1	8.37632	0.842246906	1357	1366	-	cccttccttc
PB0100.1	Zfp740_1	10.0344	0.842232212	448	463	+	cccccaccccaaggag
MA0709.1	Msx3	5.03238	0.842231771	1858	1865	-	gtcattaa
MA1608.1	Isl1	6.91719	0.842156445	646	656	-	ggccatttgag
PB0087.1	Tcfap2c_1	8.71938	0.842065582	1275	1289	-	aatgcttggggcttc
PB0105.1	Arid3a_2	6.23322	0.842053536	1036	1050	+	accaggatcacatgt
MA0704.1	Lhx4	5.11554	0.842009978	1858	1865	+	ttaatgac
MA1620.1	Ptf1a(var.3)	7.8655	0.841994698	1749	1760	-	tgtcagctgtca
MA0039.2	Klf4	6.20646	0.841956	135	144	+	ggggtgtttc
MA0521.1	Tcf12	4.37295	0.841933183	616	626	+	cccagctgtct
MA0472.1	EGR2	8.43554	0.841906169	1429	1443	-	tccccacctactggc
MA0483.1	Gfi1b	6.65588	0.841880631	723	733	-	acatcacagaa
MA1627.1	Wt1	10.2085	0.841844529	1581	1594	-	tacctcctccgctg
PB0088.1	Tcfap2e_1	8.72957	0.841755295	2045	2059	+	tgtacctgaggctgg
PH0169.1	Tgif1	11.5384	0.841739704	698	714	+	tggtgtgacaggtatga
MA0141.2	Esrrb	7.52431	0.841627356	678	689	-	ggggcatggtca
MA0620.1	Mitf	6.85915	0.841567122	588	597	+	tttcatgtgc
MA0461.1	Atoh1	3.60382	0.841542814	380	387	+	tagaaggc
MA0461.1	Atoh1	3.60382	0.841542814	664	671	+	cagaaagc
MA0498.1	Meis1	8.47382	0.841529912	189	203	-	tcctgtcttcctcct
PH0143.1	Pou2f1	9.81485	0.841512697	282	297	-	AAACAAAAATTAGCTA
MA0039.2	Klf4	6.17646	0.841446197	559	568	-	ggggcagggt
MA0601.1	Arid3b	7.60394	0.841443536	1499	1509	+	gttttaatgcc
MA0100.1	Myb	6.34153	0.841424817	1509	1516	-	cactgttg
PB0014.1	Esrra_1	10.2528	0.841368528	479	495	-	actccaaggacaaaacc
MA0603.1	Arntl	7.4166	0.841358953	860	869	+	gttcacgaga
MA0153.1	HNF1B	10.382	0.841357185	778	789	+	ttaatttttaag
MA0035.1	Gata1	4.18834	0.841319928	217	222	-	ggatct
MA0158.1	HOXA5	5.34804	0.841230154	884	891	+	cagtaact
UN0383.1	Nanog	7.0445	0.841199957	256	266	+	GGACTATGGGC
MA0162.1	Egr1	9.30485	0.841192372	1582	1592	+	agcggaggagg
MA1608.1	Isl1	6.87301	0.841135883	1856	1866	-	cgtcattaagg
MA0098.2	Ets1	8.79711	0.841064283	187	201	-	ctgtcttcctcctcc
MA0682.1	Pitx1	5.87902	0.84106183	95	102	+	tcaatccc
MA0682.1	Pitx1	5.87902	0.84106183	157	164	-	tcaatccc
MA0152.1	NFATC2	7.05028	0.841059097	211	217	-	ttgtcca
MA0079.2	SP1	8.32883	0.841050947	496	505	+	tccctctccc
MA0601.1	Arid3b	7.58158	0.840970956	1961	1971	+	cttttaaaaag
MA0611.1	Dux	5.53891	0.84093595	165	172	+	gcaattaa
MA0611.1	Dux	5.53891	0.84093595	1419	1426	+	gcaaacaa
MA0720.1	Shox2	4.66495	0.840929327	768	775	-	acaatttc
MA0519.1	Stat5a::Stat5b	3.85676	0.840905065	484	494	+	tgtccttggag
PB0171.1	Sox18_2	7.95421	0.840902641	102	117	+	CTTCTTAATTTATTCT
MA0047.2	Foxa2	7.44745	0.840841378	52	63	+	TATTTATCCTTC
MA0158.1	HOXA5	5.33577	0.840797983	1816	1823	+	ctccaatg
MA0485.1	Hoxc9	8.82965	0.840772553	1369	1381	+	ggtaatgaatcct
PH0101.1	Lmx1b	11.4891	0.840731658	101	117	+	GCTTCTTAATTTATTCT
MA0087.1	Sox5	6.62382	0.840721989	781	787	+	attttta
MA0087.1	Sox5	6.62382	0.840721989	1703	1709	-	aatgttt
MA0087.1	Sox5	6.62382	0.840721989	1983	1989	+	atttttt
UN0384.1	Zbtb17	7.3173	0.840700902	560	570	+	ccctgcccccc
MA1608.1	Isl1	6.85287	0.840670801	1368	1378	-	attcattacct
MA0608.1	Creb3l2	5.83973	0.840666263	1614	1622	-	gccacgcct
MA0608.1	Creb3l2	5.83973	0.840666263	1763	1771	-	gccacctct
MA0144.1	Stat3	8.29857	0.84065902	594	603	-	ttccaggcac
PB0176.1	Sox5_2	7.79596	0.840483979	283	297	-	AAACAAAAATTAGCT
MA0521.1	Tcf12	4.26238	0.840389473	1630	1640	-	aacacgtgctg
MA0079.2	SP1	8.29848	0.840286753	444	453	+	cccaccccca
PH0103.1	Meox1	10.8748	0.84025366	571	586	-	GGGGTAATTGCACCTA
MA0018.2	CREB1	7.20619	0.840243391	1269	1276	-	tcaggtca
MA0769.1	Tcf7	10.1539	0.84019742	226	237	-	aaagagcagagg
MA0039.1	Klf4	6.24523	0.840178202	320	329	-	aaaggaagga
MA0499.1	Myod1	3.8864	0.840172578	503	515	+	cccacctctctct
MA0035.2	Gata1	5.83488	0.840162204	24	34	+	GCAGAGAGGAG
MA0035.3	Gata1	5.27545	0.840109737	923	933	-	tccttagcttc
MA0102.2	CEBPA	6.78245	0.840074194	1999	2007	-	tatcacaac
MA0709.1	Msx3	4.93579	0.840071883	1771	1778	-	ccagttag
MA0913.1	Hoxd9	6.69557	0.840028008	1994	2003	-	acaacaaaac
MA0113.2	NR3C1	7.34747	0.840013777	2036	2050	+	aacccactatgtacc
MA0885.1	Dlx2	4.46865	0.839932467	51	58	+	CTATTTAT
MA0039.2	Klf4	6.0835	0.839866866	680	689	-	ggggcatggt
PB0088.1	Tcfap2e_1	8.63327	0.839808432	1275	1289	-	aatgcttggggcttc
MA0512.1	Rxra	5.23305	0.839706731	221	231	-	cagaggcaagg
MA0829.1	Srebf1(var.2)	6.72445	0.839542412	1042	1051	+	atcacatgtt
MA0035.2	Gata1	5.80059	0.839534657	1621	1631	+	gctgagaacca
MA0039.1	Klf4	6.22186	0.839491977	314	323	-	aggaggatgg
MA0146.1	Zfx	8.41692	0.83946159	1058	1071	+	agaatccaggcctc
MA0146.2	Zfx	8.41895	0.839418752	1058	1071	+	agaatccaggcctc
MA0682.1	Pitx1	5.81238	0.8394008	1350	1357	-	ctaatgcc
PB0124.1	Gabpa_2	7.72714	0.839389053	964	979	-	cccttctccccagcat
MA0480.1	Foxo1	6.39535	0.839365114	193	203	-	tcctgtcttcc
PB0062.1	Sox12_1	9.57069	0.8393302	831	844	+	cctttgttctggat
MA0643.1	Esrrg	5.65096	0.839305598	1223	1232	-	agaaggtcct
MA0622.1	Mlxip	5.85102	0.839202104	638	645	-	ccaggtgt
MA0622.1	Mlxip	5.85102	0.839202104	1043	1050	+	tcacatgt
MA0622.1	Mlxip	5.85102	0.839202104	1205	1212	-	ccacatgt
PB0080.1	Tbp_1	8.6889	0.839191361	1959	1974	+	cccttttaaaaaggta
MA0154.1	EBF1	7.94137	0.83912517	1247	1256	+	tcccctgggg
MA0493.1	Klf1	7.54267	0.839122686	77	87	+	TTCCCCACCCC
UN0263.1	Smad1	8.29853	0.839063014	590	603	-	GTCCTCATCTGTAA
MA0881.1	Dlx4	4.91871	0.839056867	1858	1865	+	ttaatgac
MA0521.1	Tcf12	4.16624	0.839047223	459	469	+	aggagctgaag
MA0739.1	Hic1	6.01614	0.839041709	577	585	-	ttgccagac
MA0075.2	Prrx2	5.61705	0.838991892	1771	1778	-	ccagttag
MA0442.1	SOX10	5.28076	0.838889167	1455	1460	+	cggtgt
MA1615.1	Plagl1	9.179	0.838855851	850	862	-	aactggggtcata
MA0063.1	Nkx2-5	5.31434	0.838841866	1855	1861	-	ttaaggg
PB0067.1	Sox18_1	9.41994	0.838791643	707	722	-	cacaattgtcatacct
MA0633.1	Twist2	6.66727	0.838779913	999	1008	-	accctatgta
PB0208.1	Zscan4_2	9.48426	0.838761373	1415	1430	+	ggaggcaaacaagagc
MA0145.1	Tcfcp2l1	7.36703	0.838756384	1146	1159	-	gctgcctcgaccgg
MA0146.1	Zfx	8.37502	0.83873181	1607	1620	+	ggtgcccaggcgtg
PB0200.1	Zfp187_2	10.1139	0.838730564	1223	1238	+	aggaccttctccttcc
PH0074.1	Hoxd1	9.89612	0.838714971	1365	1381	-	aggattcattacctgcc
MA0682.1	Pitx1	5.78454	0.838707097	54	61	+	TTTATCCT
MA0503.1	Nkx2-5(var.2)	5.48141	0.838678203	247	257	+	aggccctccac
MA0098.2	Ets1	8.62932	0.838629891	195	209	-	gaatcatcctgtctt
MA0027.1	En1	5.35563	0.838605594	489	499	+	ttggagttccc
MA0607.1	Bhlha15	4.96428	0.838594867	638	645	-	ccaggtgt
MA0607.1	Bhlha15	4.96428	0.838594867	1444	1451	-	ccaactgt
PB0071.1	Sox4_1	10.1509	0.838590128	1818	1834	+	ccaatgacaaaggcact
MA0442.1	SOX10	5.27395	0.838586638	1818	1823	-	cattgg
PB0155.1	Osr2_2	8.82007	0.838500469	1972	1987	+	gtatcctacctatttt
MA0146.2	Zfx	8.36585	0.838494379	1607	1620	+	ggtgcccaggcgtg
MA0880.1	Dlx3	5.23541	0.838471426	1858	1865	+	ttaatgac
MA0087.1	Sox5	6.56293	0.838453115	887	893	-	atagtta
MA0087.1	Sox5	6.56293	0.838453115	1421	1427	-	cttgttt
MA0039.1	Klf4	6.18463	0.838399079	1361	1370	+	gaagggcagg
MA0877.1	Barhl1	5.04155	0.838352398	647	656	+	tcaaatggcc
MA0145.2	Tcfcp2l1	7.36256	0.838343523	1146	1159	-	gctgcctcgaccgg
MA0092.1	Hand1::Tcf3	7.28785	0.83830341	1650	1659	-	gctctggttt
PB0157.1	Rara_2	9.96887	0.838239292	609	624	-	acagctgggtcacact
MA0632.1	Tcfl5	4.84473	0.838193068	1108	1117	+	gccatgagct
MA0632.1	Tcfl5	4.84473	0.838193068	1108	1117	-	agctcatggc
MA0592.2	Esrra	7.39043	0.838177517	2056	2066	-	ttcaaggccag
UN0264.1	Sp7	8.42969	0.838139972	66	76	-	GCCTGTAATCC
MA0514.1	Sox3	4.89707	0.838124279	1116	1125	-	cctttctcag
PB0108.1	Atf1_2	9.26012	0.838050789	1859	1872	+	taatgacggagagt
PB0043.1	Max_1	10.2559	0.838044505	1629	1644	+	ccagcacgtgttgtca
MA1630.1	Znf281	8.68233	0.837848604	1094	1104	+	gctgggggctg
PB0039.1	Klf7_1	10.0141	0.837771846	439	454	+	acccccccacccccac
PB0190.1	Tcfap2b_2	8.91139	0.837747552	2045	2059	+	tgtacctgaggctgg
PH0063.1	Hoxb8	10.8452	0.837739161	161	176	+	ttgagcaattaagagg
MA0623.1	Neurog1	5.80805	0.837574199	1204	1213	+	gacatgtggg
MA0125.1	Nobox	6.43791	0.837573245	1371	1378	+	taatgaat
MA0512.1	Rxra	5.08199	0.83753088	2055	2065	-	tcaaggccagc
MA0014.1	Pax5	10.6095	0.837529544	1547	1566	+	ggaacactcaggcatggagg
PB0058.1	Sfpi1_1	7.75738	0.837412936	319	332	-	tcaaaaggaaggag
PB0091.1	Zbtb3_1	9.80581	0.837395419	686	702	-	caccacactgcctgggg
MA0125.1	Nobox	6.42913	0.837283701	1859	1866	+	taatgacg
MA0494.1	Nr1h3::Rxra	9.44966	0.837231789	1254	1272	+	gggcctccagtgccctgac
MA0122.1	Nkx3-2	6.38622	0.837131684	169	177	+	ttaagagga
MA0099.2	FOS::JUN	6.20147	0.837111319	341	347	-	tgcctga
MA0099.2	FOS::JUN	6.20147	0.837111319	1554	1560	-	tgcctga
MA0461.1	Atoh1	3.31123	0.83709727	960	967	+	cagcatgc
MA0461.1	Atoh1	3.31123	0.83709727	962	969	-	cagcatgc
MA0146.2	Zfx	8.28497	0.837086622	1874	1887	-	ctctgcctggcctc
MA0614.1	Foxj2	5.46427	0.837052563	1636	1643	-	gacaacac
MA0152.1	NFATC2	6.94041	0.837006872	141	147	+	tttccca
MA0152.1	NFATC2	6.94041	0.837006872	1801	1807	+	tttccca
MA0152.1	NFATC2	6.94041	0.837006872	1986	1992	+	ttttcta
MA0611.1	Dux	5.35415	0.836912514	126	133	+	tcagtcaa
MA1604.1	Ebf2	9.13219	0.836900124	1246	1258	-	ggccccaggggag
MA0154.1	EBF1	7.85949	0.836888311	1394	1403	-	cctccaggta
UN0384.1	Zbtb17	7.08805	0.836855682	447	457	+	acccccacccc
PH0055.1	Hoxa7_2	10.5492	0.836822272	162	177	+	tgagcaattaagagga
MA0521.1	Tcf12	4.00507	0.836797071	1749	1759	-	gtcagctgtca
MA0883.1	Dmbx1	9.46029	0.836775654	195	211	+	aagacaggatgattcat
PH0025.1	Dmbx1	9.46029	0.836775654	195	211	+	aagacaggatgattcat
MA0146.1	Zfx	8.26129	0.83675121	1874	1887	-	ctctgcctggcctc
MA0006.1	Ahr::Arnt	5.75182	0.836607052	863	868	-	ctcgtg
PH0151.1	Pou6f1_1	10.1089	0.836576474	280	296	-	AACAAAAATTAGCTAGT
MA0522.1	Tcf3	3.8563	0.836542717	1190	1200	-	ggcagcttctg
MA0002.2	RUNX1	7.08917	0.836319693	602	612	-	cactctggctt
PH0007.1	Barx1	8.87414	0.836275024	709	724	-	aacacaattgtcatac
PB0189.1	Tcfap2a_2	7.77578	0.836247101	1608	1621	-	ccacgcctgggcac
MA1153.1	Smad4	5.66248	0.836136091	595	602	+	tgcctgga
MA0154.1	EBF1	7.82861	0.836044941	1081	1090	-	tgcccaggga
MA0065.2	Pparg::Rxra	10.1494	0.835997617	230	244	-	gcaggttaaagagca
MA0104.1	Mycn	6.13251	0.835965634	863	868	+	cacgag
MA0065.2	Pparg::Rxra	10.1467	0.835954413	1866	1880	+	ggagagtagaggcca
PH0127.1	Nobox	9.48199	0.835937781	101	117	-	AGAATAAATTAAGAAGC
MA0039.2	Klf4	5.84437	0.835804164	444	453	-	tgggggtggg
MA0500.1	Myog	3.11786	0.835796742	284	294	-	aacaggagggg
MA0682.1	Pitx1	5.66743	0.835788157	1039	1046	-	gtgatcct
PB0026.1	Gm397_1	10.9577	0.835761	1571	1587	+	cgggtgtgcacagcgga
MA0039.1	Klf4	6.09181	0.835674701	227	236	-	aagagcagag
PB0100.1	Zfp740_1	9.71947	0.835420236	445	460	+	ccacccccaccccaag
PB0061.1	Sox11_1	9.91424	0.835358828	1818	1834	+	ccaatgacaaaggcact
MA0494.1	Nr1h3::Rxra	9.29492	0.835339345	2018	2036	+	tagcccagaatggcctgga
PB0030.1	Hnf4a_1	9.55944	0.835315827	325	341	-	aaggtgggttcaaaagg
PB0114.1	Egr1_2	8.77719	0.835245723	75	90	-	TGAGGGGTGGGGAAGA
MA0122.1	Nkx3-2	6.33501	0.835220717	1549	1557	-	ctgagtgtt
MA0521.1	Tcf12	3.8906	0.835198931	1191	1201	+	agaagctgcct
UN0263.1	Smad1	8.10189	0.835167715	137	150	-	GACCTTGTCTCAAA
PH0100.1	Lmx1a	11.9422	0.835090797	101	117	-	AGAATAAATTAAGAAGC
MA0493.1	Klf1	7.30321	0.835074597	1163	1173	-	agcctctccct
MA0160.1	NR4A2	6.94479	0.835073939	1874	1881	+	gaggccag
PB0183.1	Sry_2	8.64709	0.835071406	828	844	-	atccagaacaaagggcc
MA0039.1	Klf4	6.06796	0.834974395	1420	1429	+	caaacaagag
MA0514.1	Sox3	4.68167	0.834936216	321	330	+	ccttcctttt
MA0035.3	Gata1	4.8951	0.834898211	1941	1951	-	aacctatctat
MA0472.1	EGR2	7.92186	0.834886257	277	291	+	gcccagccccctcct
MA0503.1	Nkx2-5(var.2)	5.22374	0.834882769	409	419	-	ttccactcttc
PH0103.1	Meox1	10.5955	0.834882003	573	588	+	GGTGCAATTACCCCGT
MA0500.1	Myog	3.04587	0.83483217	1579	1589	+	cacagcggagg
MA0079.2	SP1	8.08109	0.834811952	1013	1022	-	gccctcccca
MA0463.1	Bcl6	9.54834	0.834722505	1134	1147	+	atacctgaaaagcc
MA0877.1	Barhl1	4.90352	0.834714955	1787	1796	+	gcaaagtgac
PB0183.1	Sry_2	8.63042	0.834617554	712	728	-	acagaacacaattgtca
MA0739.1	Hic1	5.80142	0.83459363	275	283	+	ctgcccagc
MA0816.1	Ascl2	7.71493	0.834550893	616	625	-	gacagctggg
MA0519.1	Stat5a::Stat5b	3.33061	0.834474811	207	217	-	ttgtccatgaa
PB0126.1	Gata5_2	9.98295	0.834357832	862	878	+	tcacgagatattaactg
MA0075.2	Prrx2	5.46989	0.834283487	785	792	-	acacttaa
MA0147.2	Myc	4.04913	0.834249979	1203	1212	-	ccacatgtct
MA0146.1	Zfx	8.11598	0.834220572	1325	1338	-	ccaggccgggcttg
MA0075.2	Prrx2	5.46746	0.834205707	1370	1377	+	gtaatgaa
MA0146.2	Zfx	8.11795	0.834179542	1325	1338	-	ccaggccgggcttg
PB0183.1	Sry_2	8.61331	0.834151732	1282	1298	-	caacagtacaatgcttg
MA0739.1	Hic1	5.77976	0.834144858	1322	1330	+	atgcaagcc
MA0067.1	Pax2	4.84207	0.83413889	1859	1866	-	cgtcatta
MA0125.1	Nobox	6.33307	0.834115552	779	786	+	taattttt
MA0092.1	Hand1::Tcf3	7.14511	0.834098076	595	604	+	tgcctggaag
MA0039.2	Klf4	5.74366	0.834093041	949	958	-	gaggtgggtc
MA0594.1	Hoxa9	8.11765	0.834018331	1370	1380	+	gtaatgaatcc
MA0467.1	Crx	6.64031	0.834017264	1166	1176	+	gagaggcttgg
MA0632.1	Tcfl5	4.71133	0.833968225	39	48	+	GGAGCGAGGC
MA0632.1	Tcfl5	4.71133	0.833968225	39	48	-	GCCTCGCTCC
MA0464.1	Bhlhe40	3.76166	0.833962371	656	666	-	ctgacatgctg
MA0519.1	Stat5a::Stat5b	3.2766	0.833814726	2	12	-	CTTCCCAACAA
MA0512.1	Rxra	4.82229	0.8337902	114	124	-	ccgaagtcaga
MA0039.2	Klf4	5.72322	0.833745791	1613	1622	+	caggcgtggc
PB0071.1	Sox4_1	9.89834	0.833725916	529	545	-	gctcggacaaaggccat
MA0004.1	Arnt	6.18161	0.833645685	863	868	-	ctcgtg
MA0098.2	Ets1	8.28557	0.833642794	290	304	+	ctgttttcctctctc
MA0067.1	Pax2	4.82848	0.833605158	1658	1665	-	cctcatgc
MA0087.1	Sox5	6.43098	0.833536101	1287	1293	+	attgtac
MA0709.1	Msx3	4.64166	0.833495406	785	792	-	acacttaa
MA0602.1	Arid5a	8.61082	0.833460028	1025	1038	+	caaattttggaacc
PB0002.1	Arid5a_1	8.61082	0.833460028	1025	1038	+	caaattttggaacc
PH0005.1	Barhl1	11.3102	0.833458452	160	175	+	attgagcaattaagag
MA0519.1	Stat5a::Stat5b	3.245	0.833428598	593	603	+	tgtgcctggaa
MA0879.1	Dlx1	5.11639	0.833428142	1490	1499	+	tgtatttagg
PB0182.1	Srf_2	9.79392	0.833269825	1978	1994	-	catagaaaaaataggta
MA0474.1	Erg	4.81762	0.833236388	425	435	+	acagggagaag
PH0146.1	Pou3f1	12.258	0.833229035	103	119	-	TAAGAATAAATTAAGAA
MA0463.1	Bcl6	9.4535	0.833221792	375	388	+	cctcttagaaggct
MA0493.1	Klf1	7.18441	0.83306636	331	341	+	gaacccacctt
PB0171.1	Sox18_2	7.67245	0.833023119	749	764	+	TGAATGAATGAATGCC
MA0027.1	En1	5.21613	0.833011009	135	145	+	ggggtgtttcc
PB0124.1	Gabpa_2	7.53588	0.832960215	59	74	+	CCTTCACCTCCCTCCC
MA0098.2	Ets1	8.23693	0.832937098	282	296	+	gccccctcctgtttt
PH0027.1	Emx2	9.92327	0.832908675	1365	1381	-	aggattcattacctgcc
MA0079.2	SP1	8.0053	0.832903197	498	507	+	cctctcccac
MA0474.1	Erg	4.79165	0.832882407	928	938	+	taaggaaagac
MA0035.2	Gata1	5.43631	0.832867102	1528	1538	+	ggagagaggag
MA0080.3	Spi1	6.15073	0.83284404	67	81	-	GGGAAGAGGGAGGGA
MA0039.2	Klf4	5.66905	0.832825435	1210	1219	+	tgggctgggg
PB0088.1	Tcfap2e_1	8.28175	0.832702094	1195	1209	-	catgtctgaggcagc
PB0165.1	Sox11_2	8.70783	0.83268576	714	727	+	acaattgtgttctg
PB0104.1	Zscan4_1	11.2963	0.832665408	1570	1586	-	ccgctgtgcacacccgc
MA0607.1	Bhlha15	4.64482	0.832620322	898	905	-	ccatctat
MA0039.1	Klf4	5.98756	0.832614278	1355	1364	+	tagaaggaag
MA0154.1	EBF1	7.70286	0.832609404	2074	2083	+	tcctctggga
MA0075.2	Prrx2	5.41411	0.832498601	1858	1865	+	ttaatgac
MA0482.1	Gata4	4.22119	0.83247903	1114	1124	-	ctttctcagct
MA0104.1	Mycn	6.03754	0.83242517	639	644	-	caggtg
MA0493.1	Klf1	7.14448	0.832391302	135	145	-	ggaaacacccc
PB0191.1	Tcfap2c_2	8.57478	0.832321755	1156	1169	-	tctccctagggctg
MA0880.1	Dlx3	5.0339	0.832287148	151	158	-	ccaaatat
PB0016.1	Foxj1_1	9.04475	0.83226978	1482	1497	-	taaatacacacacaca
PB0148.1	Mtf1_2	8.43184	0.832262306	773	786	-	aaaaattaaaaaca
MA0503.1	Nkx2-5(var.2)	5.04513	0.832251913	1668	1678	+	gtcccctcaaa
MA0857.1	Rarb	11.4462	0.832197136	2063	2078	-	gaggatcaagagttca
PB0166.1	Sox12_2	10.1959	0.832126545	1818	1833	+	ccaatgacaaaggcac
PB0171.1	Sox18_2	7.63943	0.832099609	745	760	+	AGAATGAATGAATGAA
PB0202.1	Zfp410_2	9.29056	0.832082228	76	92	+	CTTCCCCACCCCTCATg
PB0080.1	Tbp_1	8.34749	0.832071314	772	787	+	ttgtttttaattttta
PB0200.1	Zfp187_2	9.79716	0.832057429	967	982	-	taccccttctccccag
MA0039.1	Klf4	5.96754	0.83202672	1310	1319	+	agggggacgg
PB0185.1	Tcf1_2	8.1081	0.831972202	911	924	+	atggatgggttaga
MA0098.2	Ets1	8.16332	0.831869159	669	683	+	agcccttcctgacca
PB0076.1	Sp4_1	10.1934	0.831868811	441	457	+	ccccccacccccacccc
MA1604.1	Ebf2	8.86109	0.831868572	1156	1168	-	ctccctagggctg
MA0145.2	Tcfcp2l1	6.91073	0.831767823	617	630	+	ccagctgtctccac
PB0145.1	Mafb_2	10.1147	0.831759157	753	767	-	agattgcaacaaggt
PB0189.1	Tcfap2a_2	7.6103	0.831723366	1246	1259	-	aggccccaggggag
MA0125.1	Nobox	6.25915	0.831677729	981	988	+	taactggg
MA0704.1	Lhx4	4.66431	0.831631702	232	239	+	ctctttaa
MA0047.2	Foxa2	6.874	0.831591473	870	881	+	tattaactgagg
MA0065.2	Pparg::Rxra	9.87556	0.831538923	556	570	-	ggggggcagggtgga
MA0075.2	Prrx2	5.38375	0.831527294	521	528	+	ccagttac
MA0075.2	Prrx2	5.38375	0.831527294	980	987	-	ccagttac
MA0705.1	Lhx8	2.87112	0.831463979	1491	1498	-	ctaaatac
MA0145.1	Tcfcp2l1	6.86434	0.831435747	2022	2035	-	ccaggccattctgg
PB0110.1	Bcl6b_2	8.81655	0.831415081	441	456	+	ccccccacccccaccc
MA0145.1	Tcfcp2l1	6.86056	0.831380673	617	630	+	ccagctgtctccac
MA0472.1	EGR2	7.66263	0.831343602	174	188	-	cctcctcctcctcct
MA0472.1	EGR2	7.66263	0.831343602	177	191	-	cctcctcctcctcct
MA0472.1	EGR2	7.66263	0.831343602	180	194	-	cctcctcctcctcct
PB0171.1	Sox18_2	7.61098	0.831303969	102	117	-	AGAATAAATTAAGAAG
MA0739.1	Hic1	5.64209	0.831292965	153	161	-	atcccaaat
PB0124.1	Gabpa_2	7.48532	0.831260572	73	88	+	CCTCTTCCCCACCCCT
MA0039.2	Klf4	5.5757	0.831239396	438	447	-	tgggggggtc
MA0632.1	Tcfl5	4.62302	0.831171255	1657	1666	+	agcatgaggt
MA0632.1	Tcfl5	4.62302	0.831171255	1657	1666	-	acctcatgct
MA0087.1	Sox5	6.36742	0.831167257	163	169	-	attgctc
MA0087.1	Sox5	6.36742	0.831167257	1548	1554	-	agtgttc
MA0035.3	Gata1	4.61859	0.831109657	2001	2011	-	accctatcaca
MA0078.1	Sox17	6.42718	0.830953861	1284	1292	+	agcattgta
MA0461.1	Atoh1	2.90382	0.830907252	337	344	-	ctgaaggt
MA0461.1	Atoh1	2.90382	0.830907252	1190	1197	+	cagaagct
MA0461.1	Atoh1	2.90382	0.830907252	1226	1233	-	gagaaggt
MA0004.1	Arnt	6.11163	0.830853346	591	596	+	catgtg
MA0004.1	Arnt	6.11163	0.830853346	591	596	-	cacatg
MA0004.1	Arnt	6.11163	0.830853346	639	644	+	cacctg
MA0004.1	Arnt	6.11163	0.830853346	639	644	-	caggtg
MA0004.1	Arnt	6.11163	0.830853346	863	868	+	cacgag
MA0004.1	Arnt	6.11163	0.830853346	1044	1049	+	cacatg
MA0004.1	Arnt	6.11163	0.830853346	1044	1049	-	catgtg
MA0004.1	Arnt	6.11163	0.830853346	1206	1211	+	catgtg
MA0004.1	Arnt	6.11163	0.830853346	1206	1211	-	cacatg
MA1628.1	Zic1::Zic2	5.59336	0.830840342	304	314	-	gccagtgggag
PH0130.1	Otx2	10.2748	0.830819345	719	735	-	GATGGGGATAAAGCAGC
MA0122.1	Nkx3-2	6.21681	0.830809489	410	418	+	aagagtgga
PH0061.1	Hoxb6	10.1805	0.830768632	160	175	+	attgagcaattaagag
MA0147.2	Myc	3.80913	0.83072743	1045	1054	+	acatgttcat
MA0709.1	Msx3	4.51731	0.830714853	1370	1377	+	gtaatgaa
MA0503.1	Nkx2-5(var.2)	4.93859	0.830682706	1811	1821	+	tcacactccaa
PH0072.1	Hoxc8	9.1486	0.830609343	160	175	+	attgagcaattaagag
PH0093.1	Lhx3	10.7037	0.830485595	102	118	+	CTTCTTAATTTATTCTT
MA0145.2	Tcfcp2l1	6.82031	0.830451818	2022	2035	-	ccaggccattctgg
MA0145.1	Tcfcp2l1	6.79377	0.830408113	1775	1788	-	gcagagtggtccag
MA0519.1	Stat5a::Stat5b	2.9956	0.830380616	374	384	+	tcctcttagaa
MA0162.1	Egr1	8.87103	0.830271272	1601	1611	+	tgtgtgggtgc
MA0480.1	Foxo1	5.79941	0.830270998	1032	1042	-	tcctggttcca
MA0039.1	Klf4	5.90772	0.830270861	1085	1094	+	tgggcaaggg
MA0829.1	Srebf1(var.2)	6.10613	0.830253308	861	870	-	atctcgtgaa
MA1606.1	Foxf1	6.8226	0.830226515	1388	1398	-	aggtagacata
MA0633.1	Twist2	6.24375	0.83021865	1631	1640	-	aacacgtgct
PH0113.1	Nkx2-4	10.1515	0.83020454	487	502	-	CATGCCACTTCTATAC
PB0114.1	Egr1_2	8.56188	0.830200756	184	199	+	ggaggaggaggaagac
MA0742.1	Klf12	8.22767	0.830194562	679	693	+	gaccatgccccaggc
MA0739.1	Hic1	5.5888	0.830189013	1739	1747	+	ttcccaact
PH0109.1	Nkx1-1	10.0912	0.830178071	1266	1282	+	AGCGGCAGTTGGCGCGG
MA0592.2	Esrra	6.74515	0.830156484	483	493	-	tccaaggacaa
UN0383.1	Nanog	6.52959	0.830124697	743	753	+	AAAGAATGAAT
MA0145.2	Tcfcp2l1	6.79618	0.830100596	1775	1788	-	gcagagtggtccag
MA0682.1	Pitx1	5.43517	0.829999135	778	785	+	ttaatttt
MA0739.1	Hic1	5.57879	0.829981657	2054	2062	-	aggccagcc
MA1620.1	Ptf1a(var.3)	7.29117	0.829973277	1749	1760	+	tgacagctgaca
MA0079.2	SP1	7.88761	0.829939154	172	181	-	ctcctcctct
PB0086.1	Tcfap2b_1	8.75598	0.829914679	1156	1169	+	cagccctagggaga
PB0073.1	Sox7_1	11.0914	0.829893211	762	783	-	aattaaaaacaatttcagattg
MA1153.1	Smad4	5.37379	0.829865373	1390	1397	+	tgtctacc
MA0039.1	Klf4	5.89347	0.829852542	322	331	-	caaaaggaag
MA1607.1	Foxl2	8.73977	0.82977877	771	784	-	aaattaaaaacaat
MA0509.1	Rfx1	8.79782	0.829645366	573	586	+	ggctgtctggcaac
PB0159.1	Rfx4_2	8.57586	0.829592632	977	991	-	ggacccagttacccc
PB0058.1	Sfpi1_1	7.40017	0.829410176	1231	1244	-	agagaaggaaggag
MA0035.2	Gata1	5.24626	0.829388522	1937	1947	+	caagatagata
MA0027.1	En1	5.1258	0.829388258	1910	1920	+	taggggtgtca
MA0124.2	Nkx3-1	5.78803	0.829384687	1779	1787	+	accactctg
MA1621.1	Rbpjl	7.51547	0.829366946	1629	1642	+	ccagcacgtgttgt
MA0079.2	SP1	7.86375	0.829338292	1906	1915	-	cccctacctc
PH0024.1	Dlx5	8.49883	0.82930045	977	992	+	ggggtaactgggtccc
PB0142.1	Jundm2_2	9.16413	0.829279538	86	101	+	CCTCATgactcaatcc
PB0086.1	Tcfap2b_1	8.72266	0.829273803	1330	1343	+	ccggcctggggcta
PH0021.1	Dlx2	8.36248	0.829267045	709	724	-	aacacaattgtcatac
MA0464.1	Bhlhe40	3.41359	0.829265858	860	870	-	atctcgtgaac
MA0623.1	Neurog1	5.45014	0.829263462	616	625	+	cccagctgtc
PB0190.1	Tcfap2b_2	8.50827	0.829252272	1330	1344	-	ttagccccaggccgg
PB0105.1	Arid3a_2	5.83318	0.829245962	762	776	-	aacaatttcagattg
PH0142.1	Pou1f1	11.9197	0.829161762	103	119	-	TAAGAATAAATTAAGAA
PB0100.1	Zfp740_1	9.42862	0.829128108	77	92	+	TTCCCCACCCCTCATg
PB0060.1	Smad3_1	9.08942	0.829119596	1696	1712	+	cagaaccaaacattcca
MA0152.1	NFATC2	6.7242	0.829032443	192	198	-	tcttcct
MA0152.1	NFATC2	6.7242	0.829032443	1897	1903	-	tgttcct
PB0117.1	Eomes_2	9.70996	0.829020376	464	479	+	ctgaaggagttgcctg
PH0160.1	Shox2	8.85065	0.829013101	101	117	-	AGAATAAATTAAGAAGC
MA0079.2	SP1	7.85046	0.82900369	73	82	+	CCTCTTCCCC
MA0500.1	Myog	2.60642	0.828944671	1204	1214	+	gacatgtgggc
MA0739.1	Hic1	5.52611	0.828890556	683	691	+	atgccccag
MA0067.1	Pax2	4.70833	0.82888707	1079	1086	+	agtccctg
PH0072.1	Hoxc8	9.06268	0.828854386	1367	1382	-	gaggattcattacctg
MA0474.1	Erg	4.49341	0.828816637	1366	1376	+	gcaggtaatga
MA0877.1	Barhl1	4.67636	0.828728817	1963	1972	+	tttaaaaagg
MA0125.1	Nobox	6.16814	0.828676463	1591	1598	-	taactacc
MA1620.1	Ptf1a(var.3)	7.22738	0.828637985	1203	1214	-	gcccacatgtct
PB0130.1	Gm397_2	10.2247	0.828625978	1479	1494	-	atacacacacacacac
MA1628.1	Zic1::Zic2	5.46636	0.828610016	735	745	-	atcagaagggt
MA0629.1	Rhox11	9.14856	0.828609628	45	61	+	AGGCCGCTATTTATCCT
MA0113.2	NR3C1	6.42874	0.828576398	2019	2033	+	agcccagaatggcct
MA0039.2	Klf4	5.41788	0.828558116	1070	1079	-	tgggaggaga
MA0521.1	Tcf12	3.41491	0.828557871	284	294	-	aacaggagggg
MA0039.1	Klf4	5.84839	0.828529264	318	327	-	aggaaggagg
PH0161.1	Six1	10.6081	0.82851928	895	911	+	CACAGGGTATCGCCTCT
MA0623.1	Neurog1	5.41694	0.828492609	1657	1666	-	acctcatgct
MA0039.2	Klf4	5.40593	0.828355072	1091	1100	+	agggctgggg
PH0048.1	Hoxa13	10.1052	0.828312413	857	872	-	atatctcgtgaactgg
PB0141.1	Isgf3g_2	8.16577	0.82829065	260	273	-	gcagaaccctactg
MA1621.1	Rbpjl	7.46246	0.828276992	1748	1761	-	ctgtcagctgtcag
MA0079.2	SP1	7.82134	0.828270167	273	282	+	ccctgcccag
MA0514.1	Sox3	4.22727	0.828210926	1233	1242	+	ccttccttct
MA0514.1	Sox3	4.22727	0.828210926	1356	1365	-	ccttccttct
MA0682.1	Pitx1	5.36125	0.828156707	916	923	-	ctaaccca
PB0024.1	Gcm1_1	8.56959	0.828149863	1203	1218	-	cccagcccacatgtct
MA0880.1	Dlx3	4.89623	0.828062187	1491	1498	-	ctaaatac
PB0012.1	Elf3_1	7.66783	0.82799628	319	331	-	caaaaggaaggag
MA0141.2	Esrrb	6.71392	0.827978629	1357	1368	+	gaaggaagggca
PB0059.1	Six6_1	10.3813	0.827938137	1909	1925	+	gtaggggtgtcagaatc
PB0088.1	Tcfap2e_1	8.04575	0.827930988	2045	2059	-	ccagcctcaggtaca
MA0147.2	Myc	3.61657	0.827901083	638	647	+	acacctggct
MA1630.1	Znf281	8.04592	0.827900634	1845	1855	-	gatgtgggatg
MA0002.2	RUNX1	6.65011	0.827759583	1249	1259	+	ccctggggcct
MA0474.1	Erg	4.4137	0.827729945	172	182	+	agaggaggagg
PH0157.1	Rhox11_1	9.1007	0.827694195	1401	1417	-	AGCTTGCTGTATTTGGG
MA0111.1	Spz1	8.09046	0.827621746	977	987	+	ggggtaactgg
MA0065.2	Pparg::Rxra	9.63428	0.827609859	296	310	-	gtgggagagagagga
MA0602.1	Arid5a	8.36345	0.827605149	862	875	-	ttaatatctcgtga
PB0002.1	Arid5a_1	8.36345	0.827605149	862	875	-	ttaatatctcgtga
PH0055.1	Hoxa7_2	10.0788	0.827601813	1853	1868	-	tccgtcattaagggat
MA0002.2	RUNX1	6.63914	0.827545575	693	703	+	cagtgtggtgt
MA0105.1	NFKB1	7.92768	0.8275446	136	145	+	gggtgtttcc
MA0879.1	Dlx1	4.88351	0.827534878	1369	1378	+	ggtaatgaat
MA0461.2	Atoh1	5.59125	0.827442424	1204	1213	-	cccacatgtc
MA0002.2	RUNX1	6.6327	0.827420173	1205	1215	+	acatgtgggct
MA1684.1	Foxn1	1.90354	0.827369832	225	230	-	agaggc
MA1684.1	Foxn1	1.90354	0.827369832	1067	1072	-	agaggc
MA1684.1	Foxn1	1.90354	0.827369832	1167	1172	+	agaggc
MA1684.1	Foxn1	1.90354	0.827369832	1320	1325	+	agatgc
MA1684.1	Foxn1	1.90354	0.827369832	1873	1878	+	agaggc
MA0500.1	Myog	2.48551	0.827324734	1432	1442	+	agtaggtgggg
MA0676.1	Nr2e1	6.49497	0.827273241	90	98	-	ttgagtcAT
PB0161.1	Rxra_2	7.2937	0.827266768	1429	1444	+	gccagtaggtggggaa
MA0709.1	Msx3	4.36295	0.827263332	521	528	+	ccagttac
MA0709.1	Msx3	4.36295	0.827263332	980	987	-	ccagttac
PB0052.1	Plagl1_1	9.18286	0.827261574	1013	1028	+	tggggagggcctcaaa
PB0206.1	Zic2_2	8.52865	0.827245092	651	665	+	atggccagcatgtca
MA0514.1	Sox3	4.16087	0.827228203	1697	1706	-	gtttggttct
MA0522.1	Tcf3	3.15591	0.827226343	1442	1452	-	cccaactgttc
PB0205.1	Zic1_2	9.14387	0.827206153	960	974	-	ctccccagcatgctg
MA0035.2	Gata1	5.12362	0.82714366	923	933	+	gaagctaagga
MA0039.1	Klf4	5.79942	0.827091784	222	231	-	cagaggcaag
PB0061.1	Sox11_1	9.4886	0.827058855	1985	2001	-	aacaaaacatagaaaaa
MA0027.1	En1	5.06576	0.826980478	2034	2044	-	tagtgggttcc
MA0079.2	SP1	7.76905	0.826953279	63	72	+	CACCTCCCTC
MA0141.1	Esrrb	6.72195	0.826941748	1357	1368	+	gaaggaagggca
MA0469.1	E2F3	6.94267	0.826925424	1581	1595	-	ctacctcctccgctg
MA1608.1	Isl1	6.25599	0.826883201	1107	1117	+	tgccatgagct
MA0512.1	Rxra	4.34138	0.826863279	826	836	-	caaagggcccg
PH0018.1	Dbx1	10.4262	0.826862001	775	791	+	tttttaatttttaagtg
MA1684.1	Foxn1	1.87649	0.826797135	46	51	+	GGCCGC
MA1684.1	Foxn1	1.87649	0.826797135	437	442	+	ggaccc
MA1684.1	Foxn1	1.87649	0.826797135	948	953	+	ggaccc
MA1684.1	Foxn1	1.87649	0.826797135	986	991	-	ggaccc
MA1684.1	Foxn1	1.87649	0.826797135	1314	1319	+	ggacgg
MA1684.1	Foxn1	1.87649	0.826797135	1720	1725	+	ggaccc
MA0140.1	Tal1::Gata1	8.50049	0.826768623	507	524	-	ctggagcagagagagagg
MA0482.1	Gata4	3.82397	0.826768086	23	33	-	TCCTCTCTGCA
MA0518.1	Stat4	5.73732	0.826755809	591	604	-	cttccaggcacatg
MA0474.1	Erg	4.34172	0.826748626	1535	1545	+	ggagggagcag
MA1615.1	Plagl1	8.59275	0.826739455	945	957	-	aggtgggtccagg
MA0039.1	Klf4	5.78629	0.826706149	300	309	-	tgggagagag
MA0512.1	Rxra	4.32859	0.826679015	328	338	-	gtgggttcaaa
MA0493.1	Klf1	6.80428	0.826640321	443	453	+	ccccaccccca
PB0137.1	Irf3_2	8.69488	0.826599681	1528	1541	+	ggagagaggaggga
MA0151.1	Arid3a	5.399	0.826577908	235	240	-	gttaaa
MA0151.1	Arid3a	5.399	0.826577908	784	789	-	cttaaa
MA0151.1	Arid3a	5.399	0.826577908	1353	1358	+	attaga
MA0151.1	Arid3a	5.399	0.826577908	1963	1968	+	tttaaa
MA0151.1	Arid3a	5.399	0.826577908	1963	1968	-	tttaaa
MA0080.3	Spi1	5.57282	0.826514659	171	185	+	aagaggaggaggagg
MA0464.1	Bhlhe40	3.20946	0.826511487	1728	1738	-	ggcccatgctc
PB0189.1	Tcfap2a_2	7.41859	0.82648258	1078	1091	+	cagtccctgggcaa
MA1621.1	Rbpjl	7.37442	0.826466837	1202	1215	-	agcccacatgtctg
MA0461.1	Atoh1	2.61123	0.826461709	239	246	-	gagcaggt
MA0461.1	Atoh1	2.61123	0.826461709	656	663	+	cagcatgt
MA0461.1	Atoh1	2.61123	0.826461709	1179	1186	-	caccaggt
MA0461.1	Atoh1	2.61123	0.826461709	1630	1637	+	cagcacgt
PB0188.1	Tcf7l2_2	8.75881	0.826455001	2063	2078	-	gaggatcaagagttca
PB0188.1	Tcf7l2_2	8.75872	0.826453295	200	215	-	gtccatgaatcatcct
PH0147.1	Pou3f2	10.6224	0.826434115	102	118	-	AAGAATAAATTAAGAAG
MA0075.2	Prrx2	5.22451	0.826432048	872	879	-	tcagttaa
MA0594.1	Hoxa9	7.69623	0.826427847	1939	1949	-	cctatctatct
MA0027.1	En1	5.05058	0.826371443	133	143	+	agggggtgttt
MA0611.1	Dux	4.86978	0.826364034	1281	1288	+	ccaagcat
MA0611.1	Dux	4.86978	0.826364034	1701	1708	+	ccaaacat
MA0493.1	Klf1	6.78729	0.826353056	133	143	-	aaacaccccct
MA0145.1	Tcfcp2l1	6.50824	0.826249908	1325	1338	-	ccaggccgggcttg
MA0124.2	Nkx3-1	5.62338	0.826230301	374	382	+	tcctcttag
UN0384.1	Zbtb17	6.45378	0.826217001	77	87	+	TTCCCCACCCC
PB0010.1	Egr1_1	10.1583	0.826188429	279	292	+	ccagccccctcctg
PH0163.1	Six3	11.5763	0.826143316	895	911	+	CACAGGGTATCGCCTCT
MA0145.1	Tcfcp2l1	6.50026	0.82613381	1196	1209	-	catgtctgaggcag
MA0829.1	Srebf1(var.2)	5.83002	0.826105434	861	870	+	ttcacgagat
MA0676.1	Nr2e1	6.43593	0.826076596	922	930	+	agaagctaa
MA0039.1	Klf4	5.76337	0.826033459	171	180	+	aagaggagga
MA0113.1	NR3C1	9.84087	0.826029679	1221	1238	-	ggaaggagaaggtcctgg
PB0171.1	Sox18_2	7.42063	0.825980816	749	764	-	GGCATTCATTCATTCA
MA0158.1	HOXA5	4.9143	0.825954185	715	722	-	cacaattg
MA0027.1	En1	5.0398	0.825939093	46	56	-	AAATAGCGGCC
MA0500.1	Myog	2.3789	0.825896516	502	512	-	gagaggtggga
MA0512.1	Rxra	4.26993	0.825834105	482	492	-	ccaaggacaaa
PB0060.1	Smad3_1	8.94158	0.825829287	1196	1212	+	ctgcctcagacatgtgg
MA0472.1	EGR2	7.25702	0.82580055	1483	1497	-	taaatacacacacac
MA1618.1	Ptf1a	7.19238	0.825795447	1749	1761	+	tgacagctgacag
PB0107.1	Ascl2_2	8.55937	0.825750691	279	294	+	ccagccccctcctgtt
PH0073.1	Hoxc9	9.1162	0.825708515	1588	1603	+	ggaggtagttatctgt
PB0058.1	Sfpi1_1	7.23456	0.825700064	1849	1862	-	attaagggatgtgg
MA0605.1	Atf3	5.59786	0.825695989	710	717	+	tatgacaa
MA0605.1	Atf3	5.59786	0.825695989	1820	1827	+	aatgacaa
MA1618.1	Ptf1a	7.18606	0.825664661	1041	1053	+	gatcacatgttca
PB0107.1	Ascl2_2	8.55662	0.825663908	75	90	+	TCTTCCCCACCCCTCA
MA0145.2	Tcfcp2l1	6.49032	0.825649327	1196	1209	-	catgtctgaggcag
MA0080.3	Spi1	5.49195	0.825628916	319	333	-	ttcaaaaggaaggag
PB0019.1	Foxl1_1	10.7644	0.825530107	768	784	-	aaattaaaaacaatttc
MA0075.1	Prrx2	4.91772	0.825515567	870	874	+	tatta
PB0030.1	Hnf4a_1	9.07969	0.825508629	2058	2074	-	atcaagagttcaaggcc
MA0067.1	Pax2	4.62116	0.825463896	725	732	-	catcacag
MA0039.1	Klf4	5.74335	0.825445789	671	680	-	tcaggaaggg
MA0144.1	Stat3	7.46942	0.825434665	141	150	-	ctctgggaaa
PB0110.1	Bcl6b_2	8.59669	0.825417317	436	451	+	aggacccccccacccc
MA0911.1	Hoxa11	6.79624	0.825415467	1047	1058	-	tgtcatgaacat
MA0122.1	Nkx3-2	6.0722	0.825412874	374	382	-	ctaagagga
MA0122.1	Nkx3-2	6.0722	0.825412874	1771	1779	+	ctaactgga
MA1606.1	Foxf1	6.59351	0.825388573	50	60	-	GGATAAATAGC
PB0189.1	Tcfap2a_2	7.374	0.825263545	1078	1091	-	ttgcccagggactg
PB0200.1	Zfp187_2	9.47388	0.825246646	1030	1045	-	tgatcctggttccaaa
MA0493.1	Klf1	6.72137	0.825238737	437	447	+	ggaccccccca
PH0158.1	Rhox11_2	9.38488	0.825237167	1401	1417	-	AGCTTGCTGTATTTGGG
PB0147.1	Max_2	8.85678	0.825201884	587	600	+	ttttcatgtgcctg
MA0880.1	Dlx3	4.80249	0.825185304	1491	1498	+	gtatttag
MA0503.1	Nkx2-5(var.2)	4.5636	0.825159248	24	34	-	CTCCTCTCTGC
MA0879.1	Dlx1	4.78928	0.825150242	1980	1989	+	cctatttttt
MA0877.1	Barhl1	4.54055	0.825149756	871	880	+	attaactgag
MA0500.1	Myog	2.3207	0.825116751	637	647	+	cacacctggct
MA0145.2	Tcfcp2l1	6.45368	0.82511603	1325	1338	-	ccaggccgggcttg
MA0136.1	ELF5	6.23825	0.825094628	1122	1130	-	tgcgtcctt
MA1622.1	Smad2::Smad3	7.00638	0.825039742	1789	1802	+	aaagtgactctctt
MA1621.1	Rbpjl	7.30199	0.824977629	501	514	+	ctcccacctctctc
MA0080.3	Spi1	5.43044	0.824955249	1225	1239	-	aggaaggagaaggtc
MA1606.1	Foxf1	6.57212	0.824936787	807	817	-	aagtgaacagt
PB0039.1	Klf7_1	9.33043	0.824904653	677	692	+	ctgaccatgccccagg
MA0067.1	Pax2	4.60666	0.824894643	1791	1798	+	agtgactc
MA0518.1	Stat4	5.60374	0.82487667	2	15	+	TTGTTGGGAAGGCA
MA1620.1	Ptf1a(var.3)	7.04583	0.824837843	1630	1641	-	caacacgtgctg
PH0162.1	Six2	11.3504	0.824813606	895	911	+	CACAGGGTATCGCCTCT
MA0039.1	Klf4	5.72124	0.824796895	189	198	+	aggaggaaga
PB0061.1	Sox11_1	9.36996	0.824745376	529	545	-	gctcggacaaaggccat
PB0114.1	Egr1_2	8.32806	0.82472229	435	450	-	gggtgggggggtcctc
PH0111.1	Nkx2-2	9.92546	0.824717942	240	256	-	CAAACTACTCCAGAGGT
MA0080.3	Spi1	5.40659	0.824694114	973	987	+	agaaggggtaactgg
MA1630.1	Znf281	7.83878	0.824662632	75	85	-	GGTGGGGAAGA
MA1608.1	Isl1	6.1576	0.824610407	1428	1438	+	agccagtaggt
MA0145.1	Tcfcp2l1	6.39255	0.82456517	682	695	+	catgccccaggcag
MA0897.1	Hmx2	11.8062	0.824525467	780	796	-	agacacacttaaaaatt
PH0042.1	Hmx2	11.8062	0.824525467	780	796	-	agacacacttaaaaatt
PB0108.1	Atf1_2	8.73026	0.824472449	709	722	+	gtatgacaattgtg
MA0117.2	Mafb	7.02387	0.824467368	1110	1121	+	catgagctgaga
MA0442.1	SOX10	4.95582	0.824463057	1000	1005	-	ctatgt
MA0442.1	SOX10	4.95582	0.824463057	1990	1995	+	ctatgt
MA0442.1	SOX10	4.95582	0.824463057	2042	2047	+	ctatgt
MA0632.1	Tcfl5	4.41116	0.824461066	906	915	+	agctcatgga
MA0632.1	Tcfl5	4.41116	0.824461066	906	915	-	tccatgagct
MA0493.1	Klf1	6.67438	0.824444371	607	617	-	ggtcacactct
PB0092.1	Zbtb7b_1	9.54557	0.824439968	562	576	+	ctgccccccatggct
MA0145.2	Tcfcp2l1	6.4067	0.824432427	682	695	+	catgccccaggcag
PB0162.1	Sfpi1_2	8.14936	0.824417239	835	848	-	cagtatccagaaca
MA0464.1	Bhlhe40	3.05336	0.824405227	637	647	+	cacacctggct
PB0029.1	Hic1_1	9.77248	0.824376763	727	742	+	gtgatgtcacccttct
MA0079.2	SP1	7.6665	0.824370648	1076	1085	+	cccagtccct
PH0075.1	Hoxd10	9.05725	0.824352667	1495	1511	-	ttggcattaaaacctaa
MA0474.1	Erg	4.16411	0.82432733	1905	1915	+	ggaggtagggg
MA0622.1	Mlxip	5.14232	0.824317917	590	597	-	gcacatga
PB0124.1	Gabpa_2	7.27804	0.824293406	318	333	+	cctccttccttttgaa
PB0160.1	Rfxdc2_2	9.18579	0.824273149	975	991	-	ggacccagttacccctt
PB0085.1	Tcfap2a_1	7.3404	0.824246879	1155	1169	+	gcagccctagggaga
PB0080.1	Tbp_1	7.97157	0.824231677	776	791	+	ttttaatttttaagtg
MA1615.1	Plagl1	8.46976	0.824197421	1870	1882	+	agtagaggccagg
PB0207.1	Zic3_2	8.40624	0.824082571	960	974	-	ctccccagcatgctg
MA0498.1	Meis1	7.33531	0.824078687	619	633	+	agctgtctccactaa
MA0522.1	Tcf3	2.91605	0.824035791	1759	1769	-	cacctctgctg
PH0175.1	Vax2	9.10435	0.824010856	160	175	+	attgagcaattaagag
PB0067.1	Sox18_1	8.78938	0.823951905	713	728	+	gacaattgtgttctgt
MA1618.1	Ptf1a	7.10304	0.823945823	635	647	-	agccaggtgtgga
UN0384.1	Zbtb17	6.31702	0.823923062	1311	1321	-	ctccgtccccc
PB0168.1	Sox14_2	8.41217	0.823903427	475	489	+	CCCACACACTGGGTA
PH0075.1	Hoxd10	9.03379	0.823903104	1990	2006	-	atcacaacaaaacatag
MA1621.1	Rbpjl	7.24968	0.823902048	1629	1642	-	acaacacgtgctgg
MA0474.1	Erg	4.13244	0.823895595	1532	1542	+	agaggagggag
PH0150.1	Pou4f3	10.0646	0.823844126	103	118	-	AAGAATAAATTAAGAA
PB0130.1	Gm397_2	9.96074	0.82382201	1455	1470	-	acacacacacacaccg
PB0202.1	Zfp410_2	8.98391	0.823802549	168	184	-	ctcctcctcctcttaat
PH0105.1	Meis3	10.0792	0.823780759	424	439	-	TCACGCCTGTCATCCC
MA0614.1	Foxj2	4.80416	0.82377359	1047	1054	-	atgaacat
MA0623.1	Neurog1	5.21334	0.823765093	692	701	+	gcagtgtggt
MA0158.1	HOXA5	4.85018	0.82369601	1352	1359	-	ttctaatg
MA1608.1	Isl1	6.11756	0.823685464	1500	1510	-	tggcattaaaa
MA0039.1	Klf4	5.6807	0.823606871	969	978	+	ggggagaagg
MA0829.1	Srebf1(var.2)	5.66283	0.823593746	1750	1759	+	gacagctgac
MA0601.1	Arid3b	6.75899	0.823582727	869	879	+	atattaactga
MA0816.1	Ascl2	7.16179	0.823564703	1750	1759	-	gtcagctgtc
MA0514.1	Sox3	3.91281	0.823556855	715	724	+	caattgtgtt
MA0704.1	Lhx4	4.31314	0.823554703	1818	1825	-	gtcattgg
PB0131.1	Gmeb1_2	10.0288	0.823531328	931	946	-	ggctcgtcgtctttcc
UN0384.1	Zbtb17	6.29252	0.823512155	66	76	+	CTCCCTCCCTC
PB0142.1	Jundm2_2	8.8583	0.823448432	200	215	-	gtccatgaatcatcct
MA0002.2	RUNX1	6.42717	0.823413025	1093	1103	+	ggctgggggct
PB0089.1	Tcfe2a_1	9.20733	0.823405349	1801	1817	+	tttcccaggttcacact
MA1630.1	Znf281	7.75634	0.823373923	1010	1020	+	tcttggggagg
MA0080.3	Spi1	5.27572	0.823260788	174	188	+	aggaggaggaggagg
MA0080.3	Spi1	5.27572	0.823260788	177	191	+	aggaggaggaggagg
MA0080.3	Spi1	5.27572	0.823260788	180	194	+	aggaggaggaggagg
PB0097.1	Zfp281_1	10.9865	0.823213894	443	457	+	ccccacccccacccc
MA0136.1	ELF5	6.18023	0.82319835	1896	1904	-	atgttcctg
MA0493.1	Klf1	6.59693	0.823135051	1929	1939	+	gtccacaccaa
MA0514.1	Sox3	3.88301	0.823115813	1285	1294	+	gcattgtact
MA0039.2	Klf4	5.0969	0.823104798	1092	1101	+	gggctggggg
MA0039.2	Klf4	5.0969	0.823104798	1211	1220	+	gggctggggg
PB0039.1	Klf7_1	9.23401	0.823089857	274	289	+	cctgcccagccccctc
MA0603.1	Arntl	6.6124	0.823079433	588	597	+	tttcatgtgc
MA0122.1	Nkx3-2	6.00795	0.823015201	1788	1796	+	caaagtgac
PB0137.1	Irf3_2	8.57296	0.823007495	502	515	-	agagagaggtggga
MA0877.1	Barhl1	4.45874	0.822993958	773	782	-	attaaaaaca
MA0067.1	Pax2	4.55816	0.822990275	1512	1519	-	cctcactg
MA0104.2	Mycn	6.72637	0.822982047	637	646	+	cacacctggc
PH0019.1	Dbx2	9.13634	0.822971755	1365	1380	+	ggcaggtaatgaatcc
MA0151.1	Arid3a	5.30656	0.822971615	53	58	-	ATAAAT
MA0105.1	NFKB1	7.73771	0.822944083	137	146	+	ggtgtttccc
PB0065.1	Sox15_1	9.41511	0.822886704	1438	1454	+	tggggaacagttgggta
PB0202.1	Zfp410_2	8.94989	0.822884006	71	87	+	TCCCTCTTCCCCACCCC
MA0705.1	Lhx8	2.41658	0.822878137	1771	1778	-	ccagttag
MA0464.1	Bhlhe40	2.93888	0.822860503	1631	1641	+	agcacgtgttg
MA0099.2	FOS::JUN	5.81062	0.822844722	1862	1868	+	tgacgga
MA0078.1	Sox17	6.17566	0.82282852	1510	1518	-	ctcactgtt
PH0115.1	Nkx2-6	10.1415	0.822815145	622	637	+	TGACCCACCTAAGGTC
MA1624.1	Stat5a	7.64083	0.822731755	593	604	-	cttccaggcaca
PB0114.1	Egr1_2	8.23897	0.822634925	1374	1389	-	tactggggaggattca
MA0474.1	Erg	4.0293	0.822489491	67	77	-	AGAGGGAGGGA
PB0140.1	Irf6_2	8.44198	0.822434463	422	436	-	tcttctccctgtctg
MA0461.2	Atoh1	5.32657	0.822408868	616	625	-	gacagctggg
MA0111.1	Spz1	7.88719	0.822336979	1912	1922	+	ggggtgtcaga
PB0110.1	Bcl6b_2	8.48195	0.822287315	348	363	+	ccctccatccctaacc
MA0157.1	FOXO3	6.85145	0.822278986	1637	1644	-	tgacaaca
PB0085.1	Tcfap2a_1	7.24299	0.822273521	335	349	-	ggtgcctgaaggtgg
MA0614.1	Foxj2	4.72876	0.822256813	1389	1396	-	gtagacat
MA0136.1	ELF5	6.15138	0.822255533	1586	1594	-	tacctcctc
MA0472.1	EGR2	6.99609	0.82223471	171	185	-	cctcctcctcctctt
MA0521.1	Tcf12	2.96134	0.822225464	1579	1589	+	cacagcggagg
MA0100.2	Myb	4.51898	0.82221322	1756	1765	-	tctgctgtca
MA1153.1	Smad4	5.02117	0.822205966	1408	1415	-	cctctaga
PB0114.1	Egr1_2	8.21935	0.822175014	492	507	-	gtgggagagggaactc
PB0159.1	Rfx4_2	8.24421	0.822129273	1030	1044	-	gatcctggttccaaa
MA0092.1	Hand1::Tcf3	6.738	0.822103468	639	648	+	cacctggctc
MA0614.1	Foxj2	4.72104	0.82210165	808	815	-	gtgaacag
MA0464.1	Bhlhe40	2.8788	0.822049806	1042	1052	+	atcacatgttc
MA0160.1	NR4A2	6.57343	0.822025559	612	619	-	tgggtcac
PB0124.1	Gabpa_2	7.20995	0.8220045	290	305	+	ctgttttcctctctct
MA0705.1	Lhx8	2.36781	0.821956838	1771	1778	+	ctaactgg
PB0030.1	Hnf4a_1	8.90525	0.821942762	847	863	-	gaactggggtcatagca
PH0135.1	Phox2a	8.89664	0.821817582	103	118	-	AAGAATAAATTAAGAA
MA1684.1	Foxn1	1.63584	0.821702986	108	113	+	tgaggc
MA1684.1	Foxn1	1.63584	0.821702986	877	882	+	tgaggc
MA1684.1	Foxn1	1.63584	0.821702986	1021	1026	-	tgaggc
MA1684.1	Foxn1	1.63584	0.821702986	1198	1203	-	tgaggc
MA1684.1	Foxn1	1.63584	0.821702986	1515	1520	+	tgaggc
MA1684.1	Foxn1	1.63584	0.821702986	2051	2056	+	tgaggc
MA0039.1	Klf4	5.61431	0.821657837	970	979	+	gggagaaggg
MA0009.1	Tbxt	10.1534	0.821616953	635	645	-	ccaggtgtgga
PB0121.1	Foxj3_2	8.68662	0.821605856	830	846	-	gtatccagaacaaaggg
PB0097.1	Zfp281_1	10.8944	0.821496004	445	459	+	ccacccccaccccaa
MA0499.1	Myod1	2.43143	0.821468403	701	713	-	catacctgtcaca
PB0105.1	Arid3a_2	5.59022	0.821467429	656	670	+	cagcatgtcagaaag
MA0146.2	Zfx	7.38294	0.821385915	38	51	+	GGGAGCGAGGCCGC
MA0483.1	Gfi1b	5.28825	0.821350827	1421	1431	+	aaacaagagcc
PB0191.1	Tcfap2c_2	8.13013	0.821330368	1330	1343	+	ccggcctggggcta
MA0472.1	EGR2	6.92976	0.821328286	1581	1595	-	ctacctcctccgctg
MA0150.2	Nfe2l2	10.3655	0.821294841	608	622	+	gagtgtgacccagct
PB0100.1	Zfp740_1	9.06611	0.821285678	446	461	+	cacccccaccccaagg
PB0114.1	Egr1_2	8.17973	0.821246678	445	460	-	cttggggtgggggtgg
MA0039.1	Klf4	5.59987	0.821234143	1798	1807	-	tgggaaagag
MA0039.1	Klf4	5.5995	0.821223239	9	18	+	GAAGGCAGGG
PB0135.1	Hoxa3_2	8.29665	0.821193589	864	877	+	acgagatattaact
MA0877.1	Barhl1	4.38989	0.821179685	1101	1110	+	gctgattgcc
MA0146.1	Zfx	7.36511	0.821143595	38	51	+	GGGAGCGAGGCCGC
MA1624.1	Stat5a	7.55142	0.821048391	205	216	-	tgtccatgaatc
MA0472.1	EGR2	6.90776	0.821027526	183	197	-	cttcctcctcctcct
PB0013.1	Eomes_1	10.1627	0.820991157	703	719	+	tgacaggtatgacaatt
PB0144.1	Lef1_2	9.4487	0.82094746	200	215	-	gtccatgaatcatcct
MA0039.1	Klf4	5.59002	0.820944891	426	435	+	cagggagaag
PB0052.1	Plagl1_1	8.87614	0.820864072	1602	1617	+	gtgtgggtgcccaggc
MA0063.1	Nkx2-5	4.86771	0.820860121	151	157	+	atatttg
MA0039.1	Klf4	5.58233	0.820719355	1821	1830	+	atgacaaagg
MA0154.1	EBF1	7.2665	0.820688999	685	694	+	gccccaggca
PB0012.1	Elf3_1	7.34642	0.820665422	188	200	+	gaggaggaagaca
MA0614.1	Foxj2	4.64884	0.820649237	1293	1300	-	gccaacag
MA0614.1	Foxj2	4.64884	0.820649237	1507	1514	+	gccaacag
PB0124.1	Gabpa_2	7.1691	0.820631649	65	80	+	CCTCCCTCCCTCTTCC
MA0676.1	Nr2e1	6.16702	0.820625826	1792	1800	-	gagagtcac
PB0051.1	Osr2_1	8.98817	0.820620898	2010	2025	+	gtctcctgtagcccag
MA0705.1	Lhx8	2.29414	0.820565406	1491	1498	+	gtatttag
MA0519.1	Stat5a::Stat5b	2.19109	0.820548522	781	791	+	atttttaagtg
MA0879.1	Dlx1	4.60321	0.82044164	1025	1034	-	ccaaaatttg
MA0100.2	Myb	4.40855	0.82039411	1788	1797	+	caaagtgact
PB0137.1	Irf3_2	8.48375	0.820379119	1941	1954	+	atagataggttcgg
PB0071.1	Sox4_1	9.20339	0.820343885	1985	2001	-	aacaaaacatagaaaaa
PB0191.1	Tcfap2c_2	8.09019	0.820343077	819	832	-	gggcccgatagcta
PB0071.1	Sox4_1	9.20255	0.820327743	1990	2006	-	atcacaacaaaacatag
MA0143.2	Sox2	10.4891	0.82029462	1816	1830	-	cctttgtcattggag
MA0152.1	NFATC2	6.48721	0.820291489	140	146	+	gtttccc
MA1621.1	Rbpjl	7.07394	0.82028862	1748	1761	+	ctgacagctgacag
PB0155.1	Osr2_2	8.0617	0.820280762	1585	1600	-	gataactacctcctcc
MA1604.1	Ebf2	8.23583	0.820263615	1246	1258	+	ctcccctggggcc
PB0100.1	Zfp740_1	9.01878	0.820261827	439	454	+	acccccccacccccac
PB0089.1	Tcfe2a_1	9.05538	0.820256378	1628	1644	+	accagcacgtgttgtca
MA0140.1	Tal1::Gata1	8.12196	0.820246337	138	155	+	gtgtttcccagagatatt
MA0503.1	Nkx2-5(var.2)	4.22963	0.820240041	82	92	+	CACCCCTCATg
MA0100.2	Myb	4.39548	0.820178899	1508	1517	+	ccaacagtga
MA0643.1	Esrrg	4.34581	0.820105804	1818	1827	+	ccaatgacaa
MA0018.2	CREB1	6.65618	0.820100956	852	859	+	tgacccca
MA0039.1	Klf4	5.56126	0.820100695	297	306	-	gagagagagg
MA0039.1	Klf4	5.56126	0.820100695	507	516	-	gagagagagg
PB0085.1	Tcfap2a_1	7.12994	0.819983246	2045	2059	+	tgtacctgaggctgg
MA0643.1	Esrrg	4.33392	0.819930935	334	343	-	tgaaggtggg
MA0079.2	SP1	7.49018	0.819930179	1071	1080	+	ctcctcccag
MA0611.1	Dux	4.57365	0.819915232	203	210	-	tgaatcat
MA0611.1	Dux	4.57365	0.819915232	741	748	-	agaatcag
PH0009.1	Bsx	7.87158	0.819896502	160	175	-	ctcttaattgctcaat
PB0123.1	Foxl1_2	9.48188	0.819843262	768	783	-	aattaaaaacaatttc
PB0097.1	Zfp281_1	10.8054	0.819835111	78	92	+	TCCCCACCCCTCATg
PB0088.1	Tcfap2e_1	7.64519	0.819833336	1195	1209	+	gctgcctcagacatg
PB0177.1	Sox7_2	11.3867	0.819789406	536	557	+	CTACAAATTCTGTGTATACTCA
MA0623.1	Neurog1	5.04207	0.819788225	637	646	-	gccaggtgtg
MA1620.1	Ptf1a(var.3)	6.8034	0.819763461	1630	1641	+	cagcacgtgttg
MA0877.1	Barhl1	4.33523	0.819739118	520	529	-	tgtaactgga
MA0122.1	Nkx3-2	5.91785	0.819652995	1812	1820	-	tggagtgtg
MA0035.2	Gata1	4.71434	0.819652375	421	431	+	gcagacaggga
PB0016.1	Foxj1_1	8.47554	0.819641213	767	782	-	attaaaaacaatttca
MA0512.1	Rxra	3.83923	0.819630295	1057	1067	+	cagaatccagg
MA0611.1	Dux	4.55897	0.819595479	761	768	+	gcaatctg
MA0611.1	Dux	4.55897	0.819595479	1830	1837	+	gcactcag
MA0522.1	Tcf3	2.57925	0.819555672	1176	1186	+	gagacctggtg
MA0514.1	Sox3	3.63896	0.819503757	193	202	-	cctgtcttcc
MA0676.1	Nr2e1	6.11142	0.819498828	891	899	+	tatagtcat
PH0165.1	Six6_1	10.8664	0.819486808	895	911	+	CACAGGGTATCGCCTCT
PB0107.1	Ascl2_2	8.36093	0.81948279	445	460	+	ccacccccaccccaag
PB0047.1	Myf6_1	9.47672	0.819452252	1040	1055	-	catgaacatgtgatcc
PB0102.1	Zic2_1	11.1846	0.819411324	1245	1259	+	gctcccctggggcct
PB0067.1	Sox18_1	8.59625	0.819406863	1992	2007	+	atgttttgttgtgata
MA0898.1	Hmx3	11.768	0.819393536	780	796	-	agacacacttaaaaatt
PH0043.1	Hmx3	11.768	0.819393536	780	796	-	agacacacttaaaaatt
MA0079.2	SP1	7.46708	0.819348436	548	557	+	ctcagccctc
MA0474.1	Erg	3.79724	0.819325986	198	208	+	acaggatgatt
MA0633.1	Twist2	5.70148	0.819257069	637	646	-	gccaggtgtg
MA0469.1	E2F3	6.37202	0.819228805	298	312	+	ctctctctcccactg
MA0147.2	Myc	3.02532	0.819223049	565	574	-	ccatgggggg
PB0105.1	Arid3a_2	5.51996	0.819217954	1968	1982	+	aaaggtatcctacct
MA0075.1	Prrx2	4.76551	0.819201892	166	170	-	aattg
MA0075.1	Prrx2	4.76551	0.819201892	715	719	-	aattg
MA0075.1	Prrx2	4.76551	0.819201892	716	720	+	aattg
MA0075.1	Prrx2	4.76551	0.819201892	770	774	+	aattg
PB0183.1	Sry_2	8.06416	0.819199201	1991	2007	-	tatcacaacaaaacata
PB0208.1	Zscan4_2	8.49082	0.819175673	477	492	-	ccaaggacaaaaccag
PB0126.1	Gata5_2	9.29958	0.819174229	1590	1606	-	cacacagataactacct
PH0032.1	Evx2	10.9235	0.819173678	46	62	+	GGCCGCTATTTATCCTT
MA0143.1	Sox2	10.4646	0.819166878	1816	1830	-	cctttgtcattggag
MA1604.1	Ebf2	8.17663	0.819164923	684	696	+	tgccccaggcagt
MA0035.2	Gata1	4.68766	0.819164159	509	519	-	gcagagagaga
PB0196.1	Zbtb7b_2	8.69479	0.819122685	433	449	+	aagaggacccccccacc
MA1684.1	Foxn1	1.51275	0.819097184	8	13	+	GGAAGG
MA1684.1	Foxn1	1.51275	0.819097184	38	43	+	GGGAGC
MA1684.1	Foxn1	1.51275	0.819097184	75	80	-	GGAAGA
MA1684.1	Foxn1	1.51275	0.819097184	140	145	-	ggaaac
MA1684.1	Foxn1	1.51275	0.819097184	193	198	+	ggaaga
MA1684.1	Foxn1	1.51275	0.819097184	321	326	-	ggaagg
MA1684.1	Foxn1	1.51275	0.819097184	386	391	-	gcaagc
MA1684.1	Foxn1	1.51275	0.819097184	408	413	+	ggaaga
MA1684.1	Foxn1	1.51275	0.819097184	417	422	+	gaaagc
MA1684.1	Foxn1	1.51275	0.819097184	666	671	+	gaaagc
MA1684.1	Foxn1	1.51275	0.819097184	672	677	-	ggaagg
MA1684.1	Foxn1	1.51275	0.819097184	1033	1038	+	ggaacc
MA1684.1	Foxn1	1.51275	0.819097184	1154	1159	+	ggcagc
MA1684.1	Foxn1	1.51275	0.819097184	1195	1200	-	ggcagc
MA1684.1	Foxn1	1.51275	0.819097184	1233	1238	-	ggaagg
MA1684.1	Foxn1	1.51275	0.819097184	1245	1250	-	gggagc
MA1684.1	Foxn1	1.51275	0.819097184	1324	1329	+	gcaagc
MA1684.1	Foxn1	1.51275	0.819097184	1360	1365	+	ggaagg
MA1684.1	Foxn1	1.51275	0.819097184	1538	1543	+	gggagc
MA1684.1	Foxn1	1.51275	0.819097184	1726	1731	+	gggagc
MA1684.1	Foxn1	1.51275	0.819097184	1737	1742	-	ggaagg
MA1684.1	Foxn1	1.51275	0.819097184	1890	1895	+	gggagc
MA1684.1	Foxn1	1.51275	0.819097184	1954	1959	-	gtaagc
MA1684.1	Foxn1	1.51275	0.819097184	2034	2039	+	ggaacc
MA0125.1	Nobox	5.87679	0.81906796	1103	1110	+	tgattgcc
PB0157.1	Rara_2	9.08987	0.819035399	848	863	-	gaactggggtcatagc
MA0604.1	Atf1	4.65316	0.818949983	729	736	-	gtgacatc
MA0499.1	Myod1	2.2301	0.818880158	61	73	+	TTCACCTCCCTCC
MA0100.1	Myb	5.61472	0.818876152	583	590	-	aaaagttg
MA0102.2	CEBPA	6.19368	0.818865437	578	586	+	tctggcaac
MA0483.1	Gfi1b	5.12263	0.818864699	762	772	+	caatctgaaat
MA0879.1	Dlx1	4.54025	0.818848335	1101	1110	-	ggcaatcagc
PB0146.1	Mafk_2	9.56735	0.818721421	578	592	-	tgaaaagttgccaga
MA0499.1	Myod1	2.21361	0.818668216	100	112	+	ccctcctgtgagg
PB0158.1	Rfx3_2	10.998	0.818634933	831	853	+	cctttgttctggatactgctatg
PB0183.1	Sry_2	8.04253	0.818610114	1978	1994	-	catagaaaaaataggta
MA1618.1	Ptf1a	6.84503	0.818604149	1202	1214	-	gcccacatgtctg
MA0442.1	SOX10	4.82361	0.818593939	196	201	-	ctgtct
MA0442.1	SOX10	4.82361	0.818593939	423	428	-	ctgtct
MA0442.1	SOX10	4.82361	0.818593939	575	580	+	ctgtct
MA0442.1	SOX10	4.82361	0.818593939	621	626	+	ctgtct
MA0442.1	SOX10	4.82361	0.818593939	718	723	+	ttgtgt
MA0913.1	Hoxd9	5.76746	0.818573593	1984	1993	-	atagaaaaaa
PH0021.1	Dlx2	7.84025	0.818567107	160	175	-	ctcttaattgctcaat
PB0003.1	Ascl2_1	9.7685	0.818566681	1627	1643	-	gacaacacgtgctggtt
MA1619.1	Ptf1a(var.2)	5.88153	0.81856075	1442	1453	-	acccaactgttc
PB0114.1	Egr1_2	8.06489	0.818555878	1774	1789	-	tgcagagtggtccagt
PB0047.1	Myf6_1	9.43379	0.818514875	1629	1644	-	tgacaacacgtgctgg
MA0474.1	Erg	3.73377	0.818460641	175	185	+	ggaggaggagg
MA0474.1	Erg	3.73377	0.818460641	178	188	+	ggaggaggagg
MA0474.1	Erg	3.73377	0.818460641	181	191	+	ggaggaggagg
MA0474.1	Erg	3.73377	0.818460641	184	194	+	ggaggaggagg
MA0442.1	SOX10	4.82019	0.818441945	214	219	-	tcttgt
MA0442.1	SOX10	4.82019	0.818441945	381	386	-	ccttct
MA0442.1	SOX10	4.82019	0.818441945	737	742	+	ccttct
MA0442.1	SOX10	4.82019	0.818441945	973	978	-	ccttct
MA0442.1	SOX10	4.82019	0.818441945	1227	1232	+	ccttct
MA0442.1	SOX10	4.82019	0.818441945	1237	1242	+	ccttct
MA0442.1	SOX10	4.82019	0.818441945	1356	1361	-	ccttct
MA0442.1	SOX10	4.82019	0.818441945	1423	1428	-	tcttgt
MA0442.1	SOX10	4.82019	0.818441945	1637	1642	+	tgttgt
MA0442.1	SOX10	4.82019	0.818441945	1886	1891	-	ccttct
MA0442.1	SOX10	4.82019	0.818441945	1998	2003	+	tgttgt
MA0027.1	En1	4.85238	0.818422682	1778	1788	-	gcagagtggtc
PB0100.1	Zfp740_1	8.93369	0.818421036	78	93	+	TCCCCACCCCTCATga
MA0160.1	NR4A2	6.47078	0.818418852	529	536	-	aaggccat
MA0160.1	NR4A2	6.47078	0.818418852	1362	1369	+	aagggcag
MA0099.1	JUN::FOS	6.27914	0.81837744	1858	1865	-	gtcattaa
MA0514.1	Sox3	3.5602	0.818337998	1527	1536	-	cctctctcct
MA0147.2	Myc	2.96134	0.818283995	1730	1739	+	gcatgggcct
MA0154.1	EBF1	7.17834	0.818280595	1158	1167	-	tccctagggc
PH0101.1	Lmx1b	10.2216	0.818269846	102	118	-	AAGAATAAATTAAGAAG
MA0482.1	Gata4	3.23203	0.818257654	1620	1630	-	ggttctcagcc
PB0080.1	Tbp_1	7.68505	0.81825624	772	787	-	taaaaattaaaaacaa
PB0097.1	Zfp281_1	10.7203	0.818247498	444	458	+	cccacccccacccca
PB0080.1	Tbp_1	7.6842	0.818238629	771	786	+	attgtttttaattttt
MA0158.1	HOXA5	4.69441	0.818210105	1044	1051	+	cacatgtt
MA0067.1	Pax2	4.43573	0.818182345	907	914	+	gctcatgg
MA0067.1	Pax2	4.43573	0.818182345	1109	1116	-	gctcatgg
PB0193.1	Tcfe2a_2	9.3387	0.818176125	1039	1055	+	aggatcacatgttcatg
MA0515.1	Sox6	5.43729	0.818153112	1679	1688	-	ctattgcttc
MA0515.1	Sox6	5.43729	0.818153112	1981	1990	+	ctattttttc
MA0078.1	Sox17	6.02856	0.818076641	2040	2048	-	tacatagtg
PB0190.1	Tcfap2b_2	7.97551	0.818025026	1820	1834	-	agtgcctttgtcatt
MA0117.2	Mafb	6.66408	0.817975303	458	469	+	aaggagctgaag
MA1628.1	Zic1::Zic2	4.86006	0.817962141	615	625	-	gacagctgggt
MA0158.1	HOXA5	4.6865	0.817931328	776	783	+	ttttaatt
MA1153.1	Smad4	4.8242	0.817927352	1877	1884	-	tgcctggc
MA0514.1	Sox3	3.5324	0.817926649	1981	1990	+	ctattttttc
MA1619.1	Ptf1a(var.2)	5.8484	0.817914111	1442	1453	+	gaacagttgggt
MA0152.1	NFATC2	6.42094	0.817847408	75	81	+	TCTTCCC
MA0152.1	NFATC2	6.42094	0.817847408	1440	1446	-	tgttccc
MA1604.1	Ebf2	8.10554	0.817845367	453	465	+	accccaaggagct
PH0128.1	Otp	10.1701	0.817797842	102	118	-	AAGAATAAATTAAGAAG
MA0614.1	Foxj2	4.50609	0.817777563	138	145	-	ggaaacac
MA0442.1	SOX10	4.80518	0.81777575	1966	1971	-	cttttt
MA0605.1	Atf3	5.21525	0.81777045	893	900	-	tatgacta
MA0879.1	Dlx1	4.49708	0.817755803	1817	1826	+	tccaatgaca
MA0002.2	RUNX1	6.13659	0.817747847	716	726	+	aattgtgttct
MA0146.2	Zfx	7.17281	0.817728245	1091	1104	+	agggctgggggctg
MA0092.1	Hand1::Tcf3	6.58895	0.817712113	1053	1062	-	attctgtcat
MA0100.2	Myb	4.24475	0.817695855	1590	1599	-	ataactacct
MA0623.1	Neurog1	4.94954	0.817639687	1343	1352	+	aaagtctggc
MA1620.1	Ptf1a(var.3)	6.70157	0.81763211	1442	1453	-	acccaactgttc
MA1618.1	Ptf1a	6.79777	0.817625672	1748	1760	-	tgtcagctgtcag
PB0171.1	Sox18_2	7.11885	0.817541192	166	181	-	CCACTACATTCCAGCC
MA0632.1	Tcfl5	4.19222	0.817526803	85	94	+	CCCTCATgac
MA0632.1	Tcfl5	4.19222	0.817526803	85	94	-	gtcATGAGGG
MA0160.1	NR4A2	6.44476	0.81750445	750	757	-	aaggtcta
PB0025.1	Glis2_1	9.0805	0.817410831	78	93	+	TCCCCACCCCTCATga
PB0085.1	Tcfap2a_1	7.00266	0.817404754	1155	1169	-	tctccctagggctgc
MA1606.1	Foxf1	6.21134	0.817317572	771	781	-	ttaaaaacaat
MA0006.1	Ahr::Arnt	5.29689	0.81730469	342	347	-	tgcctg
MA0006.1	Ahr::Arnt	5.29689	0.81730469	474	479	+	tgcctg
MA0006.1	Ahr::Arnt	5.29689	0.81730469	595	600	+	tgcctg
MA0006.1	Ahr::Arnt	5.29689	0.81730469	689	694	-	tgcctg
MA0006.1	Ahr::Arnt	5.29689	0.81730469	1551	1556	-	tgagtg
MA0006.1	Ahr::Arnt	5.29689	0.81730469	1555	1560	-	tgcctg
MA0006.1	Ahr::Arnt	5.29689	0.81730469	1605	1610	+	tgggtg
MA0006.1	Ahr::Arnt	5.29689	0.81730469	1692	1697	-	tgggtg
MA0006.1	Ahr::Arnt	5.29689	0.81730469	1831	1836	-	tgagtg
MA0006.1	Ahr::Arnt	5.29689	0.81730469	1879	1884	-	tgcctg
PH0108.1	Msx3	10.0185	0.817294482	103	118	-	AAGAATAAATTAAGAA
MA0682.1	Pitx1	4.92533	0.817291834	643	650	-	ttgagcca
PB0196.1	Zbtb7b_2	8.6026	0.817271432	1773	1789	+	aactggaccactctgca
MA0461.2	Atoh1	5.05513	0.817246622	999	1008	+	tacatagggt
PB0088.1	Tcfap2e_1	7.51633	0.817228207	1155	1169	+	gcagccctagggaga
MA0146.1	Zfx	7.13855	0.817197767	1091	1104	+	agggctgggggctg
PB0193.1	Tcfe2a_2	9.29093	0.817180315	613	629	+	tgacccagctgtctcca
MA0472.1	EGR2	6.62256	0.817130031	1070	1084	+	tctcctcccagtccc
PH0024.1	Dlx5	7.91983	0.817052598	162	177	+	tgagcaattaagagga
MA1603.1	Dmrt1	8.03255	0.817022325	2038	2050	-	ggtacatagtggg
MA0063.1	Nkx2-5	4.77166	0.816992825	813	819	-	agaagtg
MA0079.2	SP1	7.37241	0.816964119	1090	1099	-	cccagccctt
PH0031.1	Evx1	9.56287	0.81694614	1365	1381	-	aggattcattacctgcc
PH0148.1	Pou3f3	10.5696	0.816941455	107	123	-	AAAGTAAGAATAAATTA
PB0191.1	Tcfap2c_2	7.95237	0.816936333	1078	1091	+	cagtccctgggcaa
PB0194.1	Zbtb12_2	9.54756	0.816911804	1496	1510	-	tggcattaaaaccta
MA0105.1	NFKB1	7.48603	0.816848972	137	146	-	gggaaacacc
PH0027.1	Emx2	9.03378	0.816843773	46	62	-	AAGGATAAATAGCGGCC
MA0499.1	Myod1	2.07167	0.816843556	1362	1374	-	attacctgccctt
PB0088.1	Tcfap2e_1	7.49666	0.816830467	1275	1289	+	gaagccccaagcatt
MA0259.1	ARNT::HIF1A	5.05907	0.816829686	938	945	+	cgacgagc
PB0200.1	Zfp187_2	9.07417	0.816825739	750	765	+	tagaccttgttgcaat
MA0002.2	RUNX1	6.08757	0.816792101	1846	1856	-	ggatgtgggat
PB0151.1	Myf6_2	8.00738	0.816774019	1456	1470	-	acacacacacacacc
MA0259.1	ARNT::HIF1A	5.0571	0.816771107	1849	1856	-	ggatgtgg
MA0521.1	Tcf12	2.56955	0.81675557	637	647	+	cacacctggct
PB0085.1	Tcfap2a_1	6.96902	0.816723236	1275	1289	+	gaagccccaagcatt
PB0105.1	Arid3a_2	5.44171	0.816712571	760	774	+	tgcaatctgaaattg
PB0101.1	Zic1_1	10.6617	0.81669817	1245	1258	-	ggccccaggggagc
PB0105.1	Arid3a_2	5.44033	0.816668512	1127	1141	-	tcaggtatcactgcg
PB0105.1	Arid3a_2	5.43989	0.816654345	1998	2012	-	gaccctatcacaaca
PB0061.1	Sox11_1	8.95335	0.816621329	1990	2006	-	atcacaacaaaacatag
MA0141.1	Esrrb	6.11487	0.816607382	530	541	-	ggacaaaggcca
MA0877.1	Barhl1	4.21401	0.816544771	1979	1988	-	aaaaataggt
PB0178.1	Sox8_2	8.83931	0.816520497	746	759	-	TCATTCATTCATTC
PB0178.1	Sox8_2	8.83931	0.816520497	750	763	-	GCATTCATTCATTC
PB0025.1	Glis2_1	9.03629	0.816514842	434	449	+	agaggacccccccacc
PB0100.1	Zfp740_1	8.84329	0.816465205	438	453	+	gacccccccaccccca
MA0514.1	Sox3	3.42881	0.816393494	1679	1688	-	ctattgcttc
MA0514.1	Sox3	3.42629	0.816356125	297	306	+	cctctctctc
MA0514.1	Sox3	3.42629	0.816356125	507	516	+	cctctctctc
PH0149.1	Pou3f4	11.592	0.816344551	103	119	-	TAAGAATAAATTAAGAA
PB0097.1	Zfp281_1	10.6179	0.816337173	75	89	+	TCTTCCCCACCCCTC
MA0080.3	Spi1	4.6424	0.816324586	283	297	-	gaaaacaggaggggg
PB0012.1	Elf3_1	7.15385	0.816273111	1231	1243	-	gagaaggaaggag
MA0002.2	RUNX1	6.06081	0.816270302	1835	1845	-	gcttctggctg
MA0877.1	Barhl1	4.20067	0.816193243	1591	1600	-	gataactacc
MA0154.1	EBF1	7.09736	0.8160682	454	463	+	ccccaaggag
PB0058.1	Sfpi1_1	6.80404	0.816055057	1435	1448	+	aggtggggaacagt
PB0184.1	Tbp_2	7.18357	0.81597261	1133	1147	-	ggcttttcaggtatc
MA0141.2	Esrrb	5.99693	0.815903014	530	541	-	ggacaaaggcca
PB0013.1	Eomes_1	9.88579	0.815889979	1806	1822	-	attggagtgtgaacctg
MA0500.1	Myog	1.62938	0.815854808	60	70	-	GGGAGGTGAAG
MA0035.1	Gata1	3.71988	0.815832483	1040	1045	+	ggatca
MA0035.1	Gata1	3.71988	0.815832483	2071	2076	-	ggatca
MA0027.1	En1	4.78746	0.815819114	841	851	-	tagcagtatcc
PB0207.1	Zic3_2	8.00697	0.8158123	98	112	-	cctcacaggagggat
MA0122.1	Nkx3-2	5.81485	0.81580912	1541	1549	+	agcagtgga
MA0464.1	Bhlhe40	2.41341	0.815770355	1568	1578	-	cacacccgcat
MA0503.1	Nkx2-5(var.2)	3.92516	0.815755412	1101	1111	-	tggcaatcagc
MA0039.2	Klf4	4.65952	0.815673795	332	341	-	aaggtgggtt
PB0124.1	Gabpa_2	7.02123	0.815661154	1877	1892	-	cccttctctgcctggc
PH0088.1	Isl2	8.89433	0.81565091	160	175	+	attgagcaattaagag
MA0498.1	Meis1	6.78292	0.815611471	658	672	+	gcatgtcagaaagcc
MA0611.1	Dux	4.37422	0.815572032	1550	1557	+	acactcag
MA0616.1	Hes2	7.20032	0.81556908	1200	1212	+	ctcagacatgtgg
PB0044.1	Mtf1_1	9.87352	0.81552012	1569	1584	+	tgcgggtgtgcacagc
MA0623.1	Neurog1	4.85818	0.815518177	1633	1642	-	acaacacgtg
MA0124.2	Nkx3-1	5.0628	0.815490213	1788	1796	-	gtcactttg
MA0620.1	Mitf	5.90193	0.815454575	1107	1116	+	tgccatgagc
UN0384.1	Zbtb17	5.81205	0.815453214	439	449	+	acccccccacc
[truncated: 808 more rows]
